# Supplementary material for: Taxonomic revision of Australian Copelatus Erichson, 1832 (Coleoptera, Dytiscidae, Copelatinae)
Source: Zookeys. 2019 Nov 14;889:81–152. doi: 10.3897/zookeys.889.39090 (PMC6872603; doi:10.3897/zookeys.889.39090)
Supplement: XML Treatment for Copelatus bakewelli [file zookeys.889.39090-treatment1.xml]

<!DOCTYPE tp:taxon-treatment
  PUBLIC "-//TaxonX//DTD Taxonomic Treatment Publishing DTD v0 20100105//EN" "tax-treatment-NSO.dtd">
<tp:taxon-treatment xmlns:tp="http://www.plazi.org/taxpub"><tp:treatment-meta><kwd-group><label>Taxon classification</label><kwd><named-content xmlns:xlink="http://www.w3.org/1999/xlink" content-type="kingdom">Animalia</named-content></kwd><kwd><named-content xmlns:xlink="http://www.w3.org/1999/xlink" content-type="order">Coleoptera</named-content></kwd><kwd><named-content xmlns:xlink="http://www.w3.org/1999/xlink" content-type="family">Dytiscidae</named-content></kwd></kwd-group><mixed-citation publication-type="journal"><person-group><name><surname>Hendrich</surname><given-names>Lars</given-names></name><name><surname>Shaverdo</surname><given-names>Helena</given-names></name><name><surname>Hájek</surname><given-names>Jiří</given-names></name><name><surname>Balke</surname><given-names>Michael</given-names></name></person-group><article-title>Taxonomic revision of Australian <italic><tp:taxon-name><tp:taxon-name-part taxon-name-part-type="genus" reg="Copelatus">Copelatus</tp:taxon-name-part></tp:taxon-name></italic> Erichson, 1832 (<tp:taxon-name><tp:taxon-name-part taxon-name-part-type="order">Coleoptera</tp:taxon-name-part></tp:taxon-name>, <tp:taxon-name><tp:taxon-name-part taxon-name-part-type="family">Dytiscidae</tp:taxon-name-part></tp:taxon-name>, <tp:taxon-name><tp:taxon-name-part taxon-name-part-type="subfamily">Copelatinae</tp:taxon-name-part></tp:taxon-name>)</article-title><source>Zookeys</source><day>14</day><month>11</month><year>2019</year><volume>889</volume><fpage>81</fpage><lpage>152</lpage><pub-id pub-id-type="doi">10.3897/zookeys.889.39090</pub-id></mixed-citation></tp:treatment-meta><tp:nomenclature><tp:taxon-name><object-id xmlns:xlink="http://www.w3.org/1999/xlink" content-type="arpha" xlink:type="simple">C9F8FF17-8AC7-5B21-A3CA-9EEF8A6AFD13</object-id>
              <tp:taxon-name-part taxon-name-part-type="genus" reg="Copelatus">Copelatus</tp:taxon-name-part>
              <tp:taxon-name-part taxon-name-part-type="species" reg="bakewelli">bakewelli</tp:taxon-name-part>
            </tp:taxon-name><tp:taxon-authority>J. Balfour-Browne, 1939</tp:taxon-authority><xref ref-type="fig" rid="F1">Figures 1</xref><xref ref-type="fig" rid="F11">, 11</xref><xref ref-type="fig" rid="F20">, 20</xref><xref ref-type="fig" rid="F28">, 30</xref><tp:nomenclature-citation-list><tp:nomenclature-citation><tp:taxon-name>
                  <tp:taxon-name-part taxon-name-part-type="genus" reg="Copelatus">Copelatus</tp:taxon-name-part> <tp:taxon-name-part taxon-name-part-type="species" reg="bakewelli">bakewelli</tp:taxon-name-part></tp:taxon-name><comment>J. <xref ref-type="bibr" rid="B1">Balfour-Browne 1939</xref>: 86 (original description); <xref ref-type="bibr" rid="B36">Watts 1978</xref>: 127 (description); <xref ref-type="bibr" rid="B37">Watts 1985</xref>: 26 (general distribution); <xref ref-type="bibr" rid="B38">Watts 2002</xref>: 42 (checklist); <xref ref-type="bibr" rid="B28">Nilsson and Hájek 2019</xref>: 62 (catalogue).</comment></tp:nomenclature-citation></tp:nomenclature-citation-list></tp:nomenclature><tp:treatment-sec sec-type="type locality" id="SECID0E1MAE"><title>Type locality.</title><p>“North Australia”.</p></tp:treatment-sec><tp:treatment-sec sec-type="type material" id="SECID0E6MAE"><title>Type material.</title><p><bold><italic>Holotype:</italic></bold> Female, “Holotype” [round label with red frame], “Na” [hw label], “6756” [printed label], “<tp:taxon-name><tp:taxon-name-part taxon-name-part-type="genus" reg="Copelatus">Copelatus</tp:taxon-name-part> <tp:taxon-name-part taxon-name-part-type="species" reg="bakewelli">bakewelli</tp:taxon-name-part></tp:taxon-name> B-B. Type” [hw label] (NHMUK).</p></tp:treatment-sec><tp:treatment-sec sec-type="material" id="SECID0EUNAE"><title>Additional material studied (285 specimens).</title><p><bold><italic>Western Australia:</italic></bold> 2 exs., “AUSTRALIA WA, Synnot Range 1/9/1969, <named-content xmlns:xlink="http://www.w3.org/1999/xlink" content-type="dwc:verbatimCoordinates" xlink:type="simple"><named-content content-type="geo-json" specific-use="{&#34;type&#34;:&#34;Point&#34;,&#34;coordinates&#34;:[125.466667,-16.416667]}" id="NCID0ECOAE" xlink:type="simple">16°25'S, 125°28'E</named-content></named-content>, Giuliani D.D. leg.” (WAM); 1 ex., “AUSTRALIA/WA/Shire of Wyndham – East Kimberley, Gibb River Road, Drysdale River Crossing, 380 m, 14.6.1999, Hendrich leg. Loc. 9/109” (CLH); 4 exs., “AUSTRALIA/WA/ Shire of Wyndham-East Kimberley, Gibb River Road, King Edward River Crossing, 280 m, 15.6.1999, Hendrich leg./coll. Loc. 10/110” (CLH); 77 exs., “AUSTRALIA/WA/Shire of Wyndham-East Kimberley, Mitchell Plateau, Little Mertens Falls, 300 m, 15.6.1999, Hendrich leg./coll. Loc. 11/111b” (CLH, ZSM); 8 exs., “AUSTRALIA/WA/ East Kimberley, Mitchell Plateau, Little Mertens Falls, 300 m, 15.6.1999, Hendrich leg./coll. Loc. 11a/111a” (NMW); 2 exs., “AUSTRALIA/WA/Shire of Wyndham – East Kimberley, Mitchell Plateau, Port Warrender Road/Kalumburu Road, Lowya Creek, 290 m, 18.6.1999, Hendrich leg. Loc. 13/113” (CLH); 1 ex., “AUSTRALIA/WA/Shire of Wyndham - East Kimberley, Mitchell Plateau, Kalumburu Road, 25 km NW King Edward Homestead, N.N. Creek, 370 m, 18.6.1999, Hendrich leg. Loc. 114” (CLH); 4 exs., “AUSTRALIA/WA/Shire of Wyndham - East Kimberley, Gibb River Road, 10 km E Hann River, Snake Creek, 470 m, 19.6.1999, Hendrich leg. Loc. 16/116” (CLH). <bold><italic>Northern Territory</italic></bold>: 1 ex., “Australia: NT, Cullen River n. Cullen, at Stuart Hwy, 102 m, 23.VIII.2006, <named-content xmlns:xlink="http://www.w3.org/1999/xlink" content-type="dwc:verbatimCoordinates" xlink:type="simple"><named-content content-type="geo-json" specific-use="{&#34;type&#34;:&#34;Point&#34;,&#34;coordinates&#34;:[131.942683,-14.034200]}" id="NCID0ENOAE" xlink:type="simple">14.02.052S 131.56.561E</named-content></named-content>, L. &amp; E. Hendrich leg. (NT 13)”, “DNA Balke 2213” [green printed label] (ZSM); 1 ex., “Australia: NT, Kakadu Hwy, Harriet Creek at Hwy Cross., 153 m, 24.VIII.2006, <named-content xmlns:xlink="http://www.w3.org/1999/xlink" content-type="dwc:verbatimCoordinates" xlink:type="simple"><named-content content-type="geo-json" specific-use="{&#34;type&#34;:&#34;Point&#34;,&#34;coordinates&#34;:[131.900200,-13.741867]}" id="NCID0EVOAE" xlink:type="simple">13.44.512S 131.54.012E</named-content></named-content>, L. &amp; E. Hendrich leg. (NT 14)”, “DNA Balke 1614” [green printed label] (ZSM); 2 exs., “Australia: NT, Litchfield NP, Creek near Wanggi Falls, 191 m, 20.VIII.2006, <named-content xmlns:xlink="http://www.w3.org/1999/xlink" content-type="dwc:verbatimCoordinates" xlink:type="simple"><named-content content-type="geo-json" specific-use="{&#34;type&#34;:&#34;Point&#34;,&#34;coordinates&#34;:[130.722117,-13.187017]}" id="NCID0E4OAE" xlink:type="simple">13.11.221S 130.43.327E</named-content></named-content>, L. &amp; E. Hendrich leg. (NT 4)”, “DNA Balke 2190”, “DNA Balke 2191” [green printed label] (ZSM); 2 exs., “AUSTRALIA NT Kakadu NP Alligator R. Gungaree Rainforest Dec. 22/93 S&amp;J Peck” (ZSM); 1 ex., “NT, Horse Creek fossil site, Camfield Station [<named-content xmlns:xlink="http://www.w3.org/1999/xlink" content-type="dwc:verbatimCoordinates" xlink:type="simple"><named-content content-type="geo-json" specific-use="{&#34;type&#34;:&#34;Point&#34;,&#34;coordinates&#34;:[131.516600,-17.116600]}" id="NCID0EFPAE" xlink:type="simple">-17.1166 131.5166</named-content></named-content>] 2/8/1992”, “1004435” (MAGNT); 1 ex., “NT, Top Humbert Yard, Humbert River [<named-content xmlns:xlink="http://www.w3.org/1999/xlink" content-type="dwc:verbatimCoordinates" xlink:type="simple"><named-content content-type="geo-json" specific-use="{&#34;type&#34;:&#34;Point&#34;,&#34;coordinates&#34;:[130.466600,-16.433300]}" id="NCID0ENPAE" xlink:type="simple"><named-content content-type="dwc:verbatimCoordinates" xlink:type="simple"><named-content content-type="geo-json" specific-use="{&#34;type&#34;:&#34;Point&#34;,&#34;coordinates&#34;:[130.466600,-16.433300]}" id="NCID0EUPAE" xlink:type="simple">-16.4333, 130.4666</named-content></named-content></named-content></named-content>] 7/1986”, “1004443” (MAGNT); 2 exs., “Bathurst Is. + Melville Is. N.T. XII. 1975 D. Curry”, “QDPC 0-172712”, “QDPC 0-172713” (QDPC); 2 exs., “Australia, NT, Litchfield NP, Florence Falls, <named-content xmlns:xlink="http://www.w3.org/1999/xlink" content-type="dwc:verbatimCoordinates" xlink:type="simple"><named-content content-type="geo-json" specific-use="{&#34;type&#34;:&#34;Point&#34;,&#34;coordinates&#34;:[132.754444,-12.854167]}" id="NCID0E3PAE" xlink:type="simple">12°51'15"S, 132°45'16"E</named-content></named-content>, 63 m, at light, 12.V.2006, leg. Berger &amp; Dostal (5/06)” (CGW); 8 exs., “Australia, NT, 80 km W Roper Bar, <named-content xmlns:xlink="http://www.w3.org/1999/xlink" content-type="dwc:verbatimCoordinates" xlink:type="simple"><named-content content-type="geo-json" specific-use="{&#34;type&#34;:&#34;Point&#34;,&#34;coordinates&#34;:[133.957778,-14.905278]}" id="NCID0EEQAE" xlink:type="simple">14°54'19"S, 133°57'28"E</named-content></named-content>, 78 m, at light, 14.V.2006, leg. Berger &amp; Dostal (7/06)” (CGW); 1 ex., “Australia, N.T./Katherine Gorge, Butterfly Gorge Walk, 150 m, 4.7.1999, Hendrich leg. Loc. 33/133” (CLH); 3 exs., “Australia, N.T. Kakadu N.P., Mary River District, 3 km ESE Gunlom Camping Area. South Alligator River, 50 m, 2.11.1996, <named-content xmlns:xlink="http://www.w3.org/1999/xlink" content-type="dwc:verbatimCoordinates" xlink:type="simple"><named-content content-type="geo-json" specific-use="{&#34;type&#34;:&#34;Point&#34;,&#34;coordinates&#34;:[132.437800,-13.454600]}" id="NCID0EMQAE" xlink:type="simple">13°27.276'S, 132°26.268'E</named-content></named-content> L. Hendrich leg./Lok. 14” (CLH); 3 exs., “Australia, N.T./Kakadu N.P., Jim Jim District, Gungurul Lookout, 50 m, 1.11.1996, <named-content xmlns:xlink="http://www.w3.org/1999/xlink" content-type="dwc:verbatimCoordinates" xlink:type="simple"><named-content content-type="geo-json" specific-use="{&#34;type&#34;:&#34;Point&#34;,&#34;coordinates&#34;:[132.331733,-13.989317]}" id="NCID0EUQAE" xlink:type="simple">13°59.359'S, 132°19.904'E</named-content></named-content> L. Hendrich leg./Lok. 11” (CLH); 19 exs., “Australia, N.T./Kakadu N.P., Mary River District, Gunlom Camping Area, 50 m, 3.11.1996, <named-content xmlns:xlink="http://www.w3.org/1999/xlink" content-type="dwc:verbatimCoordinates" xlink:type="simple"><named-content content-type="geo-json" specific-use="{&#34;type&#34;:&#34;Point&#34;,&#34;coordinates&#34;:[132.415483,-13.434700]}" id="NCID0E3QAE" xlink:type="simple">13°26.082'S, 132°24.929'E</named-content></named-content> L. Hendrich leg./Lok. 15” (CLH); 2 exs., “Australia, N.T./Kakadu N.P., Jim Jim District, Barramundie Gorge, Maguk, 50 m, 31.10.1996, <named-content xmlns:xlink="http://www.w3.org/1999/xlink" content-type="dwc:verbatimCoordinates" xlink:type="simple"><named-content content-type="geo-json" specific-use="{&#34;type&#34;:&#34;Point&#34;,&#34;coordinates&#34;:[132.436633,-13.313717]}" id="NCID0EERAE" xlink:type="simple">13°18.823'S, 132°26.198'E</named-content></named-content>. L. Hendrich leg./ Lok. 9” (CLH); 12 exs., “Australia, NT/Kakadu N.P., Mary River District, Gunlom Waterfall Creek, 150 m, 2.11.1996, <named-content xmlns:xlink="http://www.w3.org/1999/xlink" content-type="dwc:verbatimCoordinates" xlink:type="simple"><named-content content-type="geo-json" specific-use="{&#34;type&#34;:&#34;Point&#34;,&#34;coordinates&#34;:[132.415483,-13.434700]}" id="NCID0EMRAE" xlink:type="simple">13°26.082'S, 132°24.929'E</named-content></named-content> L. Hendrich leg./Lok. 13” (CLH); 51 exs., “Australia, N.T./Kakadu N.P., Jim Jim District, 1 km S Jim Jim Falls, 70 m, 26.10.1996, <named-content xmlns:xlink="http://www.w3.org/1999/xlink" content-type="dwc:verbatimCoordinates" xlink:type="simple"><named-content content-type="geo-json" specific-use="{&#34;type&#34;:&#34;Point&#34;,&#34;coordinates&#34;:[132.824833,-13.278633]}" id="NCID0EURAE" xlink:type="simple">13°16.718'S, 132°49.490'E</named-content></named-content> L. Hendrich leg./Lok. 3” (CLH); 39 exs., “Australia, N.T./Kakadu N.P., Jim Jim District, Jim Jim Falls Camping Area, Jim Jim Creek, 60 m, 26. &amp; 27.10.1996 <named-content xmlns:xlink="http://www.w3.org/1999/xlink" content-type="dwc:verbatimCoordinates" xlink:type="simple"><named-content content-type="geo-json" specific-use="{&#34;type&#34;:&#34;Point&#34;,&#34;coordinates&#34;:[132.821267,-13.270300]}" id="NCID0E3RAE" xlink:type="simple">13°16.218'S, 132°49.276'E</named-content></named-content> L. Hendrich leg./ Lok. 2.” (CLH); 13 exs., “Australia N.T./Kakadu N.P., Nourlangie District, Gubara, 50 m, 25.10.1996, <named-content xmlns:xlink="http://www.w3.org/1999/xlink" content-type="dwc:verbatimCoordinates" xlink:type="simple"><named-content content-type="geo-json" specific-use="{&#34;type&#34;:&#34;Point&#34;,&#34;coordinates&#34;:[132.875017,-12.835017]}" id="NCID0EESAE" xlink:type="simple">12°50.101'S, 132°52.501'E</named-content></named-content> L. Hendrich leg./Lok. 1” (CLH); 1 ex., “Australia, NT, Pine Creek, Roper Gulf (S)Waterfall Ck., 60 mi. E of Pine Ck. [<named-content xmlns:xlink="http://www.w3.org/1999/xlink" content-type="dwc:verbatimCoordinates" xlink:type="simple"><named-content content-type="geo-json" specific-use="{&#34;type&#34;:&#34;Point&#34;,&#34;coordinates&#34;:[132.700000,-13.816670]}" id="NCID0EMSAE" xlink:type="simple"><named-content content-type="dwc:verbatimCoordinates" xlink:type="simple"><named-content content-type="geo-json" specific-use="{&#34;type&#34;:&#34;Point&#34;,&#34;coordinates&#34;:[132.700000,-13.816670]}" id="NCID0ETSAE" xlink:type="simple">-13.81667, 132.7</named-content></named-content></named-content></named-content>], 7.08.1964, Carne, P.B. leg. (ANIC); 1 ex., “Australia, NT, Daly Basin, Katherine (T) Tindal, <named-content xmlns:xlink="http://www.w3.org/1999/xlink" content-type="dwc:verbatimCoordinates" xlink:type="simple"><named-content content-type="geo-json" specific-use="{&#34;type&#34;:&#34;Point&#34;,&#34;coordinates&#34;:[132.366700,-14.516670]}" id="NCID0E2SAE" xlink:type="simple"><named-content content-type="dwc:verbatimCoordinates" xlink:type="simple"><named-content content-type="geo-json" specific-use="{&#34;type&#34;:&#34;Point&#34;,&#34;coordinates&#34;:[132.366700,-14.516670]}" id="NCID0ECTAE" xlink:type="simple">-14.51667, 132.3667</named-content></named-content></named-content></named-content>, 1.12.1967, Vestjens, W.J.M. leg. (ANIC); 10 exs., “Australia: NT, Litchfield NP, TJAYNERA FALLS, <named-content xmlns:xlink="http://www.w3.org/1999/xlink" content-type="dwc:verbatimCoordinates" xlink:type="simple"><named-content content-type="geo-json" specific-use="{&#34;type&#34;:&#34;Point&#34;,&#34;coordinates&#34;:[130.733333,-13.250000]}" id="NCID0EKTAE" xlink:type="simple">13°15'S, 130°44'E</named-content></named-content>, 63 m, S. Jákl leg., 20–27.XI.2008” (NMPC). <bold><italic>Queensland</italic></bold>: 2 exs., “QLD Cook, 2 km NNW Jowalbinna [<named-content xmlns:xlink="http://www.w3.org/1999/xlink" content-type="dwc:verbatimCoordinates" xlink:type="simple"><named-content content-type="geo-json" specific-use="{&#34;type&#34;:&#34;Point&#34;,&#34;coordinates&#34;:[144.250000,-15.750000]}" id="NCID0EVTAE" xlink:type="simple"><named-content content-type="dwc:verbatimCoordinates" xlink:type="simple"><named-content content-type="geo-json" specific-use="{&#34;type&#34;:&#34;Point&#34;,&#34;coordinates&#34;:[144.250000,-15.750000]}" id="NCID0E3TAE" xlink:type="simple">-15.75, 144.25</named-content></named-content></named-content></named-content>] 17/01/1994 Zborowski P. &amp; Edwards, E.D.”, “25-023624-470” (ANIC); 1 ex., “QLD Cook, 14 km ENE Heathlands [<named-content xmlns:xlink="http://www.w3.org/1999/xlink" content-type="dwc:verbatimCoordinates" xlink:type="simple"><named-content content-type="geo-json" specific-use="{&#34;type&#34;:&#34;Point&#34;,&#34;coordinates&#34;:[142.700000,-11.680000]}" id="NCID0EEUAE" xlink:type="simple"><named-content content-type="dwc:verbatimCoordinates" xlink:type="simple"><named-content content-type="geo-json" specific-use="{&#34;type&#34;:&#34;Point&#34;,&#34;coordinates&#34;:[142.700000,-11.680000]}" id="NCID0ELUAE" xlink:type="simple">-11.68, 142.7</named-content></named-content></named-content></named-content>], rainforest, 21/10/1993 Zborowski P. &amp; Rentz D.C.F.”, “25-022999-353” (ANIC); 1 ex., “QLD, Townsville [<named-content xmlns:xlink="http://www.w3.org/1999/xlink" content-type="dwc:verbatimCoordinates" xlink:type="simple"><named-content content-type="geo-json" specific-use="{&#34;type&#34;:&#34;Point&#34;,&#34;coordinates&#34;:[146.816700,-19.483300]}" id="NCID0ETUAE" xlink:type="simple"><named-content content-type="dwc:verbatimCoordinates" xlink:type="simple"><named-content content-type="geo-json" specific-use="{&#34;type&#34;:&#34;Point&#34;,&#34;coordinates&#34;:[146.816700,-19.483300]}" id="NCID0E1UAE" xlink:type="simple">-19.4833, 146.8167</named-content></named-content></named-content></named-content>], 25.3.1996, CH Watts”, “25-001942” (SAMA); 1 ex., “QLD, Townsville [<named-content xmlns:xlink="http://www.w3.org/1999/xlink" content-type="dwc:verbatimCoordinates" xlink:type="simple"><named-content content-type="geo-json" specific-use="{&#34;type&#34;:&#34;Point&#34;,&#34;coordinates&#34;:[146.680000,-19.200000]}" id="NCID0ECVAE" xlink:type="simple"><named-content content-type="dwc:verbatimCoordinates" xlink:type="simple"><named-content content-type="geo-json" specific-use="{&#34;type&#34;:&#34;Point&#34;,&#34;coordinates&#34;:[146.680000,-19.200000]}" id="NCID0EJVAE" xlink:type="simple">-19.2, 146.68</named-content></named-content></named-content></named-content>], 6–11/2/1998, AJ Watts”, “25-001940” (SAMA); 1 ex., “Bamaga N. Qld. March 1984 J.W. Turner”, “QDPC 0-172711” (QDPC); 3 exs., “Bamaca [=Bamaga] xii.1983”, “Australian QLD J. Sedlacek” (CLH); 1 ex., “Australia, Queensland, Bald Hills Station 4 km N of Isabella Falls, 15°15' 145°00', 29. December 1984, mv lamp, G. &amp; A. Daniels” (QM).</p></tp:treatment-sec><tp:treatment-sec sec-type="description" id="SECID0EOVAE"><title>Description of male.</title><p><bold><italic>Body shape</italic>.</bold> In dorsal view, oblong oval, broadest at midlength of elytra, moderately convex. Body outline continuous, without discontinuity between pronotum and elytra. Head relatively broad; anterior margin of clypeus not bordered. Pronotum broadest between posterior angles, lateral margins moderately curved. Base of elytra as broad as pronotal base; lateral margins of elytra moderately curved (Fig. <xref ref-type="fig" rid="F1">1</xref>).</p><fig id="F1" position="float" orientation="portrait"><object-id xmlns:xlink="http://www.w3.org/1999/xlink" content-type="doi" xlink:type="simple">10.3897/zookeys.889.39090.figure1</object-id><object-id xmlns:xlink="http://www.w3.org/1999/xlink" content-type="arpha" xlink:type="simple">0B267498-3625-5BAB-9412-ADF08B9A2AFE</object-id><label>Figure 1.</label><caption><p>Habitus and colouration of <italic><tp:taxon-name><tp:taxon-name-part taxon-name-part-type="genus" reg="Copelatus">Copelatus</tp:taxon-name-part> <tp:taxon-name-part taxon-name-part-type="species" reg="bakewelli">bakewelli</tp:taxon-name-part></tp:taxon-name></italic>, female. Total length 5.2 mm.</p></caption><graphic xmlns:xlink="http://www.w3.org/1999/xlink" xlink:href="zookeys-889-081-g001.jpg" position="float" orientation="portrait" xlink:type="simple" id="oo_356470.jpg"><uri content-type="original_file" xlink:type="simple">https://binary.pensoft.net/fig/356470</uri></graphic></fig><p><bold><italic>Colouration:</italic></bold> Body black, clypeus anteriorly, sides of pronotum, base of elytra, and humeral angle of elytra paler, ferruginous; ventral side reddish, appendages testaceous (Fig. <xref ref-type="fig" rid="F1">1</xref>).</p><p><bold><italic>Dorsal surface sculpture:</italic></bold> Whole surface shiny (Fig. <xref ref-type="fig" rid="F1">1</xref>). Head uniformly microreticulated, reticulation composed of moderately deeply impressed isodiametric meshes. Punctation composed of very small punctures, sparsely spread on surface; rows of deep and coarse punctures present around inner margin of eyes and in small depression anterolaterally of eyes. Pronotum with some moderately strong, short striae, more dense and weak laterally; lateral beading of pronotum very thin and indistinct. Microreticulation and punctation similar to that of head; row of coarse setigerous punctures present along anterior margin, basal margin (except for basomedially), and laterally close to sides. Elytra with microreticulation similar to that of head and pronotum, but less impressed. Punctation consisting of very fine sparse punctures. Each elytron with 11 strongly impressed discal and one submarginal longitudinal striae, intervals subequal, alternate striae tending to be shorter apically; subbasal stria reaching from middle of elytron almost to end of stria 10.</p><p><bold><italic>Antennae and legs:</italic></bold> Antenna with antennomeres long and slender. Protibia straight, not modified. Pro- and mesotarsomeres 1–3 distinctly broadened, with adhesive discs on their ventral side; claws simple.</p><p><bold><italic>Ventral part:</italic></bold> Finely microreticulated, with intermixed, sparsely distributed, very small punctures. Prosternum obtusely keeled medially. Prosternal process shortly lanceolate, apex obtuse; distinctly bordered laterally. Lateral parts of metaventrite tongue-shaped, very slender. Metacoxal lines almost complete and absent only close to metaventrite. Metacoxae with some short and deep striae, and abdominal ventrites 1–3 with numerous longitudinal striae.</p><p><bold><italic>Male genitalia:</italic></bold> Median lobe consisting of a few sclerites, closely attached together; apex in lateral view thin and elongate (Fig. <xref ref-type="fig" rid="F11">11A, B</xref>). Shape of paramere narrowly triangular, with thin, elongate subdistal part and weak but evident long setae along dorsal margin (Fig. <xref ref-type="fig" rid="F11">11D</xref>).</p></tp:treatment-sec><tp:treatment-sec sec-type="Female" id="SECID0EIYAE"><title>Female.</title><p>Similar to male in habitus. Pro- and mesotarsomeres not broadened, without adhesive setae. Pronotal striae finer and denser.</p></tp:treatment-sec><tp:treatment-sec sec-type="description" id="SECID0ENYAE"><title>Measurements.</title><p>TL = 5.1–5.25 mm; TL-H = 4.5–4.65 mm; MW = 2.45–2.50 mm.</p></tp:treatment-sec><tp:treatment-sec sec-type="variability" id="SECID0ESYAE"><title>Variability.</title><p>All specimens studied are rather uniform in shape and colour, and vary only little in body length.</p></tp:treatment-sec><tp:treatment-sec sec-type="Differential diagnosis" id="SECID0EXYAE"><title>Differential diagnosis.</title><p><italic><tp:taxon-name><tp:taxon-name-part taxon-name-part-type="genus" reg="Copelatus">Copelatus</tp:taxon-name-part> <tp:taxon-name-part taxon-name-part-type="species" reg="bakewelli">bakewelli</tp:taxon-name-part></tp:taxon-name></italic> is close to the form of <italic><tp:taxon-name><tp:taxon-name-part taxon-name-part-type="genus" reg="Copelatus">C.</tp:taxon-name-part> <tp:taxon-name-part taxon-name-part-type="species" reg="daemeli">daemeli</tp:taxon-name-part></tp:taxon-name></italic> with 11 elytral striae and <italic><tp:taxon-name><tp:taxon-name-part taxon-name-part-type="genus" reg="Copelatus">C.</tp:taxon-name-part> <tp:taxon-name-part taxon-name-part-type="species" reg="irregularis">irregularis</tp:taxon-name-part></tp:taxon-name></italic> but smaller and without testaceous basal and apical markings on the elytra. Pronotal striae are weak (absent in <italic><tp:taxon-name><tp:taxon-name-part taxon-name-part-type="genus" reg="Copelatus">C.</tp:taxon-name-part> <tp:taxon-name-part taxon-name-part-type="species" reg="daemeli">daemeli</tp:taxon-name-part></tp:taxon-name></italic>) and the male protibia is not bent as in <italic><tp:taxon-name><tp:taxon-name-part taxon-name-part-type="genus" reg="Copelatus">C.</tp:taxon-name-part> <tp:taxon-name-part taxon-name-part-type="species" reg="irregularis">irregularis</tp:taxon-name-part></tp:taxon-name></italic>. Furthermore, all three species can easily be separated by the form of their median lobes.</p></tp:treatment-sec><tp:treatment-sec sec-type="distribution" id="SECID0EU1AE"><title>Distribution.</title><p>Endemic. The species occurs from the Kimberley region in north-western Australia and in the Arnhemland in the Northern Territory to northern Queensland. In that area, the species is mainly distributed in rainforest pockets of the stone country (Fig. <xref ref-type="fig" rid="F20">20</xref>).</p></tp:treatment-sec><tp:treatment-sec sec-type="habitat" id="SECID0E51AE"><title>Habitat.</title><p>A lentic species, which occurs in isolated pools of different size in otherwise dry riverbeds of seasonal streams, creeks and rivers. The bottom is consisted of gravel, sand and a layer of rotten plant debris. Occasionally, it occurs in protected bays, at the edge of large (25–50 m width), slow flowing and shallow (up to 20 cm depth) rivers, shaded by old riverine Melaleuca trees. There, the adults can be found among floating roots and organic debris of the paperbark trees. In northern Australia, at Gunlom waterfall, a large series was collected in a small (ca. 50 cm², 10 cm depth), water filled and shaded pothole (Fig. <xref ref-type="fig" rid="F28">30</xref>), filled up with rotten leaves. In Kakadu and the Kimberley region, <italic><tp:taxon-name><tp:taxon-name-part taxon-name-part-type="genus" reg="Copelatus">C.</tp:taxon-name-part> <tp:taxon-name-part taxon-name-part-type="species" reg="bakewelli">bakewelli</tp:taxon-name-part></tp:taxon-name></italic> is more or less restricted to the stone country and the monsoon rainforest pockets. The species is also attracted to light.</p></tp:treatment-sec><tp:treatment-sec><!--Section generated to contain objects referenced in tp:taxon-treatment.--><fig id="F11" position="float" orientation="portrait"><object-id xmlns:xlink="http://www.w3.org/1999/xlink" content-type="doi" xlink:type="simple">10.3897/zookeys.889.39090.figure11</object-id><object-id xmlns:xlink="http://www.w3.org/1999/xlink" content-type="arpha" xlink:type="simple">2FDF9B3A-31A1-578F-9736-6F522A12F44B</object-id><label>Figure 11.</label><caption><p><italic><tp:taxon-name><tp:taxon-name-part taxon-name-part-type="genus" reg="Copelatus">Copelatus</tp:taxon-name-part> <tp:taxon-name-part taxon-name-part-type="species" reg="bakewelli">bakewelli</tp:taxon-name-part></tp:taxon-name></italic><bold>A</bold> median lobe in lateral view, right side <bold>B</bold> median lobe in lateral view, left side <bold>C</bold> median lobe in ventral view <bold>D</bold> left paramere in external view. Scale bar: 0.5 mm.</p></caption><graphic xmlns:xlink="http://www.w3.org/1999/xlink" xlink:href="zookeys-889-081-g011.jpg" position="float" orientation="portrait" xlink:type="simple" id="oo_356480.jpg"><uri content-type="original_file" xlink:type="simple">https://binary.pensoft.net/fig/356480</uri></graphic></fig><fig id="F20" position="float" orientation="portrait"><object-id xmlns:xlink="http://www.w3.org/1999/xlink" content-type="doi" xlink:type="simple">10.3897/zookeys.889.39090.figures20-21</object-id><object-id xmlns:xlink="http://www.w3.org/1999/xlink" content-type="arpha" xlink:type="simple">E6B79FFF-807E-5A88-8E4A-FA3973BCFF25</object-id><label>Figures 20, 21.</label><caption><p>Distribution of <bold>20</bold><italic><tp:taxon-name><tp:taxon-name-part taxon-name-part-type="genus" reg="Copelatus">Copelatus</tp:taxon-name-part> <tp:taxon-name-part taxon-name-part-type="species" reg="bakewelli">bakewelli</tp:taxon-name-part></tp:taxon-name></italic><bold>21</bold><italic><tp:taxon-name><tp:taxon-name-part taxon-name-part-type="genus" reg="Copelatus">C.</tp:taxon-name-part> <tp:taxon-name-part taxon-name-part-type="species" reg="daemeli">daemeli</tp:taxon-name-part></tp:taxon-name></italic>.</p></caption><graphic xmlns:xlink="http://www.w3.org/1999/xlink" xlink:href="zookeys-889-081-g020.jpg" position="float" orientation="portrait" xlink:type="simple" id="oo_356489.jpg"><uri content-type="original_file" xlink:type="simple">https://binary.pensoft.net/fig/356489</uri></graphic></fig><fig id="F28" position="float" orientation="portrait"><object-id xmlns:xlink="http://www.w3.org/1999/xlink" content-type="doi" xlink:type="simple">10.3897/zookeys.889.39090.figure30</object-id><object-id xmlns:xlink="http://www.w3.org/1999/xlink" content-type="arpha" xlink:type="simple">E29CB410-F0F2-593D-AF97-6AEC2C51D1E6</object-id><label>Figure 30.</label><caption><p>Habitat of <italic><tp:taxon-name><tp:taxon-name-part taxon-name-part-type="genus" reg="Copelatus">Copelatus</tp:taxon-name-part> <tp:taxon-name-part taxon-name-part-type="species" reg="bakewelli">bakewelli</tp:taxon-name-part></tp:taxon-name></italic>, rocky pool, with rotten leaves near Gunlom Waterfall, Northern Territory. Photographs by L. Hendrich.</p></caption><graphic xmlns:xlink="http://www.w3.org/1999/xlink" xlink:href="zookeys-889-081-g028.jpg" position="float" orientation="portrait" xlink:type="simple" id="oo_356497.jpg"><uri content-type="original_file" xlink:type="simple">https://binary.pensoft.net/fig/356497</uri></graphic></fig></tp:treatment-sec><ref-list><ref id="B1"><mixed-citation xmlns:xlink="http://www.w3.org/1999/xlink" xlink:type="simple"><person-group><name name-style="western"><surname>Balfour-Browne</surname><given-names>J</given-names></name></person-group> (<year>1939</year>) <article-title>On <italic><tp:taxon-name><tp:taxon-name-part taxon-name-part-type="genus">Copelatus</tp:taxon-name-part></tp:taxon-name></italic> Er. and <italic><tp:taxon-name><tp:taxon-name-part taxon-name-part-type="genus">Leiopterus</tp:taxon-name-part></tp:taxon-name></italic> Steph. (Col. <tp:taxon-name><tp:taxon-name-part taxon-name-part-type="family">Dytiscidae</tp:taxon-name-part></tp:taxon-name>) with descriptions of new species.</article-title><source>The Transactions of the Royal Entomological Society of London</source><volume>88</volume>: <fpage>57</fpage>–<lpage>88</lpage>. <ext-link xlink:type="simple" ext-link-type="doi" xlink:href="10.1111/j.1365-2311.1939.tb00250.x">https://doi.org/10.1111/j.1365-2311.1939.tb00250.x</ext-link></mixed-citation></ref><ref id="B36"><mixed-citation xmlns:xlink="http://www.w3.org/1999/xlink" xlink:type="simple"><person-group><name name-style="western"><surname>Watts</surname><given-names>CHS</given-names></name></person-group> (<year>1978</year>) <article-title>A revision of the Australian <tp:taxon-name><tp:taxon-name-part taxon-name-part-type="family">Dytiscidae</tp:taxon-name-part></tp:taxon-name> (<tp:taxon-name><tp:taxon-name-part taxon-name-part-type="order">Coleoptera</tp:taxon-name-part></tp:taxon-name>).</article-title><source>Australian Journal of Zoology Supplement Series</source><volume>57</volume>: <fpage>1</fpage>–<lpage>166</lpage>. <ext-link xlink:type="simple" ext-link-type="doi" xlink:href="10.1071/AJZS057">https://doi.org/10.1071/AJZS057</ext-link></mixed-citation></ref><ref id="B37"><mixed-citation xmlns:xlink="http://www.w3.org/1999/xlink" xlink:type="simple"><person-group><name name-style="western"><surname>Watts</surname><given-names>CHS</given-names></name></person-group> (<year>1985</year>) <article-title>A faunal assessment of Australian <tp:taxon-name><tp:taxon-name-part taxon-name-part-type="clade">Hydradephaga</tp:taxon-name-part></tp:taxon-name>.</article-title><source>Proceedings of the Academy of Natural Sciences of Philadelphia</source><volume>137</volume>: <fpage>22</fpage>–<lpage>28</lpage>.</mixed-citation></ref><ref id="B38"><mixed-citation xmlns:xlink="http://www.w3.org/1999/xlink" xlink:type="simple"><person-group><name name-style="western"><surname>Watts</surname><given-names>CHS</given-names></name></person-group> (<year>2002</year>) <article-title>Checklist and guides to the identification, to genus, of adults and larval Australian water beetles of the families <tp:taxon-name><tp:taxon-name-part taxon-name-part-type="family">Dytiscidae</tp:taxon-name-part></tp:taxon-name>, <tp:taxon-name><tp:taxon-name-part taxon-name-part-type="family">Noteridae</tp:taxon-name-part></tp:taxon-name>, <tp:taxon-name><tp:taxon-name-part taxon-name-part-type="family">Hygrobiidae</tp:taxon-name-part></tp:taxon-name>, <tp:taxon-name><tp:taxon-name-part taxon-name-part-type="family">Haliplidae</tp:taxon-name-part></tp:taxon-name>, <tp:taxon-name><tp:taxon-name-part taxon-name-part-type="family">Gyrinidae</tp:taxon-name-part></tp:taxon-name>, <tp:taxon-name><tp:taxon-name-part taxon-name-part-type="family">Hydraenidae</tp:taxon-name-part></tp:taxon-name> and the superfamily <tp:taxon-name><tp:taxon-name-part taxon-name-part-type="superfamily">Hydrophiloidea</tp:taxon-name-part></tp:taxon-name> (<tp:taxon-name><tp:taxon-name-part taxon-name-part-type="class">Insecta</tp:taxon-name-part></tp:taxon-name>-<tp:taxon-name><tp:taxon-name-part taxon-name-part-type="order">Coleoptera</tp:taxon-name-part></tp:taxon-name>). Cooperative Research Centre for Freshwater Ecology (Australia).</article-title><source>Identification Ecology Guide</source><volume>43</volume>: <fpage>1</fpage>–<lpage>110</lpage>.</mixed-citation></ref><ref id="B28"><mixed-citation xmlns:xlink="http://www.w3.org/1999/xlink" xlink:type="simple"><person-group><name name-style="western"><surname>Nilsson</surname><given-names>AN</given-names></name><name name-style="western"><surname>Hájek</surname><given-names>J</given-names></name></person-group> (<year>2019</year>) A World Catalogue of the Family <tp:taxon-name><tp:taxon-name-part taxon-name-part-type="family">Dytiscidae</tp:taxon-name-part></tp:taxon-name>, or the diving beetles (<tp:taxon-name><tp:taxon-name-part taxon-name-part-type="order">Coleoptera</tp:taxon-name-part></tp:taxon-name>, <tp:taxon-name><tp:taxon-name-part taxon-name-part-type="suborder">Adephaga</tp:taxon-name-part></tp:taxon-name>). Version 1.I.2019. Distributed as a PDF file via Internet. <ext-link xlink:type="simple" ext-link-type="uri" xlink:href="http://www.waterbeetles.eu">http://www.waterbeetles.eu</ext-link> [accessed 08 February 2019]</mixed-citation></ref></ref-list></tp:taxon-treatment>
