# Supplementary material for: Taxonomic revision of Australian Copelatus Erichson, 1832 (Coleoptera, Dytiscidae, Copelatinae)
Source: Zookeys. 2019 Nov 14;889:81–152. doi: 10.3897/zookeys.889.39090 (PMC6872603; doi:10.3897/zookeys.889.39090)
Supplement: XML Treatment for Copelatus clarki [file zookeys.889.39090-treatment2.xml]

<!DOCTYPE tp:taxon-treatment
  PUBLIC "-//TaxonX//DTD Taxonomic Treatment Publishing DTD v0 20100105//EN" "tax-treatment-NSO.dtd">
<tp:taxon-treatment xmlns:tp="http://www.plazi.org/taxpub"><tp:treatment-meta><kwd-group><label>Taxon classification</label><kwd><named-content xmlns:xlink="http://www.w3.org/1999/xlink" content-type="kingdom">Animalia</named-content></kwd><kwd><named-content xmlns:xlink="http://www.w3.org/1999/xlink" content-type="order">Coleoptera</named-content></kwd><kwd><named-content xmlns:xlink="http://www.w3.org/1999/xlink" content-type="family">Dytiscidae</named-content></kwd></kwd-group><mixed-citation publication-type="journal"><person-group><name><surname>Hendrich</surname><given-names>Lars</given-names></name><name><surname>Shaverdo</surname><given-names>Helena</given-names></name><name><surname>Hájek</surname><given-names>Jiří</given-names></name><name><surname>Balke</surname><given-names>Michael</given-names></name></person-group><article-title>Taxonomic revision of Australian <italic><tp:taxon-name><tp:taxon-name-part taxon-name-part-type="genus" reg="Copelatus">Copelatus</tp:taxon-name-part></tp:taxon-name></italic> Erichson, 1832 (<tp:taxon-name><tp:taxon-name-part taxon-name-part-type="order">Coleoptera</tp:taxon-name-part></tp:taxon-name>, <tp:taxon-name><tp:taxon-name-part taxon-name-part-type="family">Dytiscidae</tp:taxon-name-part></tp:taxon-name>, <tp:taxon-name><tp:taxon-name-part taxon-name-part-type="subfamily">Copelatinae</tp:taxon-name-part></tp:taxon-name>)</article-title><source>Zookeys</source><day>14</day><month>11</month><year>2019</year><volume>889</volume><fpage>81</fpage><lpage>152</lpage><pub-id pub-id-type="doi">10.3897/zookeys.889.39090</pub-id></mixed-citation></tp:treatment-meta><tp:nomenclature><tp:taxon-name><object-id xmlns:xlink="http://www.w3.org/1999/xlink" content-type="arpha" xlink:type="simple">F69DA1A6-0056-5C0A-886D-C85B5CCDBEC0</object-id>
              <tp:taxon-name-part taxon-name-part-type="genus" reg="Copelatus">Copelatus</tp:taxon-name-part>
              <tp:taxon-name-part taxon-name-part-type="species" reg="clarki">clarki</tp:taxon-name-part>
            </tp:taxon-name><tp:taxon-authority>Sharp, 1882</tp:taxon-authority><xref ref-type="fig" rid="F2">Figures 2</xref><xref ref-type="fig" rid="F12">, 12</xref><xref ref-type="fig" rid="F21">, 22</xref><xref ref-type="fig" rid="F29">, 31</xref><tp:nomenclature-citation-list><tp:nomenclature-citation><tp:taxon-name>
                  <tp:taxon-name-part taxon-name-part-type="genus" reg="Copelatus">Copelatus</tp:taxon-name-part> <tp:taxon-name-part taxon-name-part-type="species" reg="clarki">clarki</tp:taxon-name-part></tp:taxon-name><comment><xref ref-type="bibr" rid="B33">Sharp 1882</xref>: 585 (original description); <xref ref-type="bibr" rid="B20">Larson 1993</xref>: 52 (habitat information); <xref ref-type="bibr" rid="B21">Larson 1997</xref>: 276 (habitat information); <xref ref-type="bibr" rid="B36">Watts 1978</xref>: 125 (description); <xref ref-type="bibr" rid="B37">Watts 1985</xref>: 26 (general distribution); <xref ref-type="bibr" rid="B38">Watts 2002</xref>: 42 (checklist); <xref ref-type="bibr" rid="B28">Nilsson and Hájek 2019</xref>: 47 (catalogue).</comment></tp:nomenclature-citation></tp:nomenclature-citation-list></tp:nomenclature><tp:treatment-sec sec-type="type locality" id="SECID0EQ5AE"><title>Type locality.</title><p>“Australia [Queensland] (Cape York)”.</p></tp:treatment-sec><tp:treatment-sec sec-type="type material" id="SECID0EV5AE"><title>Type material.</title><p><bold><italic><tp:taxon-name><tp:taxon-name-part taxon-name-part-type="genus" reg="Lectotype">Lectotype</tp:taxon-name-part></tp:taxon-name></italic></bold> (designated by <xref ref-type="bibr" rid="B36">Watts 1978</xref>: 125): Male, “<tp:taxon-name><tp:taxon-name-part taxon-name-part-type="genus" reg="Lectotype">Lectotype</tp:taxon-name-part></tp:taxon-name>” [round label with violet frame], “Type” [round printed label with red frame], “Cape York. 676” [hw label], “Sharp Coll. 1905-313.” [printed label], “Type to 76 <tp:taxon-name><tp:taxon-name-part taxon-name-part-type="genus" reg="Copelatus">Copelatus</tp:taxon-name-part> <tp:taxon-name-part taxon-name-part-type="species" reg="clarki">clarki</tp:taxon-name-part></tp:taxon-name> n. sp. Cape Yorke” [hw label], “<tp:taxon-name><tp:taxon-name-part taxon-name-part-type="genus" reg="Copelatus">Copelatus</tp:taxon-name-part> <tp:taxon-name-part taxon-name-part-type="species" reg="clarki">clarki</tp:taxon-name-part></tp:taxon-name> Sharp Det. C. Watts det. 1971” [hw label] (NHMUK). <bold><italic>Paralectotype</italic></bold>: Female, “Paralectotype” [round label with blue frame], “Cotype” [roundish label with yellow frame], “Cape York. 676” [hw label], “Sharp Coll. 1905-313.” [printed label], “<tp:taxon-name><tp:taxon-name-part taxon-name-part-type="genus" reg="Copelatus">Copelatus</tp:taxon-name-part> <tp:taxon-name-part taxon-name-part-type="species" reg="clarki">clarki</tp:taxon-name-part></tp:taxon-name> Cap York” [hw label], “<tp:taxon-name><tp:taxon-name-part taxon-name-part-type="genus" reg="Copelatus">Copelatus</tp:taxon-name-part> <tp:taxon-name-part taxon-name-part-type="species" reg="clarki">clarki</tp:taxon-name-part></tp:taxon-name> Sharp Det. C. Watts det. 1971” [hw label] (NHMUK).</p></tp:treatment-sec><tp:treatment-sec sec-type="material" id="SECID0E2AAG"><title>Additional material studied from Australia (304 specimens).</title><p><bold><italic>Western Australia:</italic></bold> 4 exs., “AUSTRALIA/WA/ Shire of Wyndham-East Kimberley, Gibb River Road, King Edward River Crossing, 280 m, 15.6.1999, Hendrich leg./Coll./Loc. 10/110” (CLH); 1 ex., “Australia, WA/Shire of Wyndham-East Kimberley, Kalumburu Road, Meelarie Creek, 5 km N Drysdale Crossing, 350 m, 18.–19.6.1999, Hendrich leg. Loc. 15/115” (CLH). <bold><italic>Northern Territory</italic></bold>: 1 ex., “Northern Territory, Magela Ck, nr. rum pipe [Mudginberri Homestead], Pine Creek [<named-content xmlns:xlink="http://www.w3.org/1999/xlink" content-type="dwc:verbatimCoordinates" xlink:type="simple"><named-content content-type="geo-json" specific-use="{&#34;type&#34;:&#34;Point&#34;,&#34;coordinates&#34;:[132.950000,-12.700000]}" id="NCID0EMBAG" xlink:type="simple"><named-content content-type="dwc:verbatimCoordinates" xlink:type="simple"><named-content content-type="geo-json" specific-use="{&#34;type&#34;:&#34;Point&#34;,&#34;coordinates&#34;:[132.950000,-12.700000]}" id="NCID0ETBAG" xlink:type="simple">-12.7, 132.95</named-content></named-content></named-content></named-content>], 7.1.1987, Dostine, P.” (ANIC); 2 exs., “Australia07, NT 112, Mary River NP, Mary River Billabong 5 km nnw. Mary River Creek <named-content xmlns:xlink="http://www.w3.org/1999/xlink" content-type="dwc:verbatimCoordinates" xlink:type="simple"><named-content content-type="geo-json" specific-use="{&#34;type&#34;:&#34;Point&#34;,&#34;coordinates&#34;:[131.642500,-12.896944]}" id="NCID0E2BAG" xlink:type="simple">12.53.49S, 131.38.33E</named-content></named-content>, 28 m, 4.–5.12.2007, M. Baehr” (ZSM); 2 exs., “Australis07, NT 109, Kakadu NP Jim Jim Billabong, 12 km SSE Cooinda <named-content xmlns:xlink="http://www.w3.org/1999/xlink" content-type="dwc:verbatimCoordinates" xlink:type="simple"><named-content content-type="geo-json" specific-use="{&#34;type&#34;:&#34;Point&#34;,&#34;coordinates&#34;:[132.552778,-12.940556]}" id="NCID0EDCAG" xlink:type="simple">12.56.26S, 132.33.10E</named-content></named-content>, 16 m, 2.–3.12.2007, M. Baehr” (ZSM); 1 ex., “Australia07, NT3 Litchfield NP Tabletop Swamp, 212 m, <named-content xmlns:xlink="http://www.w3.org/1999/xlink" content-type="dwc:verbatimCoordinates" xlink:type="simple"><named-content content-type="geo-json" specific-use="{&#34;type&#34;:&#34;Point&#34;,&#34;coordinates&#34;:[130.747000,-13.177500]}" id="NCID0ELCAG" xlink:type="simple">13.10.65S 130.44.82E</named-content></named-content> 30.–31.10.2007, M. Baehr” (ZSM); 1 ex., “Australia07, NT13, Kakadu NP, South Alligator R. Cr., Old Jim Jim Rd., 43 m, <named-content xmlns:xlink="http://www.w3.org/1999/xlink" content-type="dwc:verbatimCoordinates" xlink:type="simple"><named-content content-type="geo-json" specific-use="{&#34;type&#34;:&#34;Point&#34;,&#34;coordinates&#34;:[132.320278,-13.049167]}" id="NCID0ETCAG" xlink:type="simple">13.02.95S 132.19.13E</named-content></named-content>, 3.–4.11.2007 M. Baehr” (ZSM); 1 ex., “Australia: NT, Manton Dam Recr. Area, 46 km S Darwin, 35 m, 19.VIII.2006, <named-content xmlns:xlink="http://www.w3.org/1999/xlink" content-type="dwc:verbatimCoordinates" xlink:type="simple"><named-content content-type="geo-json" specific-use="{&#34;type&#34;:&#34;Point&#34;,&#34;coordinates&#34;:[131.134167,-12.837833]}" id="NCID0E2CAG" xlink:type="simple">12.50.270S 131.08.050E</named-content></named-content>, L. &amp; E. Hendrich leg. (NT 1)”, “DNA Balke 1658” [green printed label] (ZSM); 2 exs., “Australia: NT, Anniversary Creek, 12 km S Adelaide River Scenic Route, 43 m, 22.VIII.2006, <named-content xmlns:xlink="http://www.w3.org/1999/xlink" content-type="dwc:verbatimCoordinates" xlink:type="simple"><named-content content-type="geo-json" specific-use="{&#34;type&#34;:&#34;Point&#34;,&#34;coordinates&#34;:[131.137850,-13.320867]}" id="NCID0EDDAG" xlink:type="simple">13.19.252S 131.08.271E</named-content></named-content>, L. &amp; E. Hendrich leg. (NT 7)”, “DNA Balke 1639”, “DNA Balke 2176” [green printed label] (ZSM); 1 ex., “Australia NT / Litchfield N.P., Florence Falls Rainforest Walk, 120 m, 4.11.1996 <named-content xmlns:xlink="http://www.w3.org/1999/xlink" content-type="dwc:verbatimCoordinates" xlink:type="simple"><named-content content-type="geo-json" specific-use="{&#34;type&#34;:&#34;Point&#34;,&#34;coordinates&#34;:[130.787000,-13.111750]}" id="NCID0ELDAG" xlink:type="simple">13°06.705'S, 130°47.220'E</named-content></named-content> L. Hendrich leg. /Lok.17” (CLH); 2 exs., “Australia NT/ Kakadu N.P., Mary River District, Gunlom Waterfall Creek, 150 m, 2.11.1996 <named-content xmlns:xlink="http://www.w3.org/1999/xlink" content-type="dwc:verbatimCoordinates" xlink:type="simple"><named-content content-type="geo-json" specific-use="{&#34;type&#34;:&#34;Point&#34;,&#34;coordinates&#34;:[132.415483,-13.434700]}" id="NCID0ETDAG" xlink:type="simple">13°26.082'S, 132°24.929'E</named-content></named-content> L. Hendrich leg./Lok.13” (CLH); 1 male, “Australia NT/ Litchfield N.P., Florence Falls Camping Area, 120 m, 4.11.1996 <named-content xmlns:xlink="http://www.w3.org/1999/xlink" content-type="dwc:verbatimCoordinates" xlink:type="simple"><named-content content-type="geo-json" specific-use="{&#34;type&#34;:&#34;Point&#34;,&#34;coordinates&#34;:[130.787000,-13.111750]}" id="NCID0E2DAG" xlink:type="simple">13°06.705'S, 130°47.220'E</named-content></named-content> L. Hendrich leg./Lok. 16” (CLH); 1 ex., “Australia NT/ Kakadu N.P., Jim Jim District, Barramundie Gorge, Maguk, 50 m, 31.10.1996 <named-content xmlns:xlink="http://www.w3.org/1999/xlink" content-type="dwc:verbatimCoordinates" xlink:type="simple"><named-content content-type="geo-json" specific-use="{&#34;type&#34;:&#34;Point&#34;,&#34;coordinates&#34;:[132.436633,-13.313717]}" id="NCID0EDEAG" xlink:type="simple">13°18.823'S, 132°26.198'E</named-content></named-content> L. Hendrich/Lok. 9” (CLH); 7 exs., “Australia NT/ Kakadu N.P., Jim Jim District, Jim Jim Falls Camping Area, Jim Jim Creek, 60 m, 26. &amp; 27.10.1996 <named-content xmlns:xlink="http://www.w3.org/1999/xlink" content-type="dwc:verbatimCoordinates" xlink:type="simple"><named-content content-type="geo-json" specific-use="{&#34;type&#34;:&#34;Point&#34;,&#34;coordinates&#34;:[132.821267,-13.270300]}" id="NCID0ELEAG" xlink:type="simple">13°16.218'S, 132°49.276'E</named-content></named-content> L. Hendrich leg./Lok. 2” (CLH); 9 exs., “Australia NT/ Kakadu N.P., Jim Jim District, Gungurul Lookout, 50 m, 1.11.1996 <named-content xmlns:xlink="http://www.w3.org/1999/xlink" content-type="dwc:verbatimCoordinates" xlink:type="simple"><named-content content-type="geo-json" specific-use="{&#34;type&#34;:&#34;Point&#34;,&#34;coordinates&#34;:[132.331733,-13.989317]}" id="NCID0ETEAG" xlink:type="simple">13°59.359'S, 132°19.904'E</named-content></named-content>, L. Hendrich leg./Lok. 11” (CLH); 1 ex., Australia, NT, Pine Creek, Brocks Ck. [<named-content xmlns:xlink="http://www.w3.org/1999/xlink" content-type="dwc:verbatimCoordinates" xlink:type="simple"><named-content content-type="geo-json" specific-use="{&#34;type&#34;:&#34;Point&#34;,&#34;coordinates&#34;:[131.416700,-13.466670]}" id="NCID0E2EAG" xlink:type="simple"><named-content content-type="dwc:verbatimCoordinates" xlink:type="simple"><named-content content-type="geo-json" specific-use="{&#34;type&#34;:&#34;Point&#34;,&#34;coordinates&#34;:[131.416700,-13.466670]}" id="NCID0ECFAG" xlink:type="simple">-13.46667, 131.4167</named-content></named-content></named-content></named-content>], 25.4.1932, Campbell, T.G. (ANIC); 1 ex., “Australia: NT, Georgetown Billabong, 750 m E Jabiru East, 30 m, 29.VIII.2006, <named-content xmlns:xlink="http://www.w3.org/1999/xlink" content-type="dwc:verbatimCoordinates" xlink:type="simple"><named-content content-type="geo-json" specific-use="{&#34;type&#34;:&#34;Point&#34;,&#34;coordinates&#34;:[132.931017,-12.678600]}" id="NCID0EKFAG" xlink:type="simple">12.40.716S 132.55.861E</named-content></named-content>, L. &amp; E. Hendrich leg. (NT 20)” (ZSM); 1 ex., “Australia: NT, Kakadu NP, Sandy Billabong 6 km S Muriella Park Camp. Area, 20 m, 31.VIII.2006, <named-content xmlns:xlink="http://www.w3.org/1999/xlink" content-type="dwc:verbatimCoordinates" xlink:type="simple"><named-content content-type="geo-json" specific-use="{&#34;type&#34;:&#34;Point&#34;,&#34;coordinates&#34;:[132.773517,-12.901283]}" id="NCID0ESFAG" xlink:type="simple">12.54.077S 132.46.411E</named-content></named-content>, L. &amp; E. Hendrich leg. (NT 25)” (ZSM); 5 exs., “Australia, NT, Darwin, <named-content xmlns:xlink="http://www.w3.org/1999/xlink" content-type="dwc:verbatimCoordinates" xlink:type="simple"><named-content content-type="geo-json" specific-use="{&#34;type&#34;:&#34;Point&#34;,&#34;coordinates&#34;:[131.780000,-12.856667]}" id="NCID0E1FAG" xlink:type="simple">12°51'24"S, 131°46'48"E</named-content></named-content>, 52 m, at light, leg. Berger &amp; Dostal (2/06)” (CGW); 1 ex., “Australia, NT, Litchfield NP, Florence Falls, <named-content xmlns:xlink="http://www.w3.org/1999/xlink" content-type="dwc:verbatimCoordinates" xlink:type="simple"><named-content content-type="geo-json" specific-use="{&#34;type&#34;:&#34;Point&#34;,&#34;coordinates&#34;:[132.754444,-12.854167]}" id="NCID0ECGAG" xlink:type="simple">12°51'15"S, 132°45'16"E</named-content></named-content>, 63 m, at light, 12.V.2006, leg. Berger &amp; Dostal (5/06)” (CGW); 2 exs., “Australia, NT, Kakadu NP, Muirella, 40 m, at light, 10.V.2006, leg. Berger &amp; Dostal (3/06)” (CGW). 46 exs., “Australia: NT, Litchfield NP, TJAYNERA FALLS, <named-content xmlns:xlink="http://www.w3.org/1999/xlink" content-type="dwc:verbatimCoordinates" xlink:type="simple"><named-content content-type="geo-json" specific-use="{&#34;type&#34;:&#34;Point&#34;,&#34;coordinates&#34;:[130.733333,-13.250000]}" id="NCID0EKGAG" xlink:type="simple">13°15'S, 130°44'E</named-content></named-content>, 63 m, S. Jákl leg., 20–27.XI.2008” (NMPC); 1 ex., “Australia: NT, Nitmiluk NP, Edit Falls, <named-content xmlns:xlink="http://www.w3.org/1999/xlink" content-type="dwc:verbatimCoordinates" xlink:type="simple"><named-content content-type="geo-json" specific-use="{&#34;type&#34;:&#34;Point&#34;,&#34;coordinates&#34;:[132.100000,-14.166667]}" id="NCID0ESGAG" xlink:type="simple">14°10'S, 132°06'E</named-content></named-content>, 37 m, S. Jákl leg., 3.XII.2008” (NMPC); 5 exs., “Austr., NT, Kakadu NP, Jim Jim Billabong, <named-content xmlns:xlink="http://www.w3.org/1999/xlink" content-type="dwc:verbatimCoordinates" xlink:type="simple"><named-content content-type="geo-json" specific-use="{&#34;type&#34;:&#34;Point&#34;,&#34;coordinates&#34;:[132.550000,-12.933333]}" id="NCID0E1GAG" xlink:type="simple">12°56'S, 132°33'E</named-content></named-content>, 5 m, 5.–8.12.[20]08, Sv. Bílý leg.” (NMPC); 1 ex., “Austr., NT, Kakadu NP, Gunlom, 11.12.08, <named-content xmlns:xlink="http://www.w3.org/1999/xlink" content-type="dwc:verbatimCoordinates" xlink:type="simple"><named-content content-type="geo-json" specific-use="{&#34;type&#34;:&#34;Point&#34;,&#34;coordinates&#34;:[132.566667,-13.433333]}" id="NCID0ECHAG" xlink:type="simple">13°26'S, 132°34'E</named-content></named-content>, 64 m, Sv. Bílý leg.” (NMPC); 2 exs., “Australia, NT, Douglas, Hot Springs, 12.12.08, <named-content xmlns:xlink="http://www.w3.org/1999/xlink" content-type="dwc:verbatimCoordinates" xlink:type="simple"><named-content content-type="geo-json" specific-use="{&#34;type&#34;:&#34;Point&#34;,&#34;coordinates&#34;:[131.433333,-13.750000]}" id="NCID0EKHAG" xlink:type="simple">13°45'S, 131°26'E</named-content></named-content>, 35 m, Sv. Bílý leg.” (NMPC); 1 ex., “Australia NT, 25 km S of Katherine, 168 m, <named-content xmlns:xlink="http://www.w3.org/1999/xlink" content-type="dwc:verbatimCoordinates" xlink:type="simple"><named-content content-type="geo-json" specific-use="{&#34;type&#34;:&#34;Point&#34;,&#34;coordinates&#34;:[132.416667,-14.516667]}" id="NCID0ESHAG" xlink:type="simple">14°31'S, 132°25'E</named-content></named-content>, 16.–17.1.2009, Sv. Bílý leg.” (NMPC). <bold><italic>Queensland</italic></bold>: 3 exs., “AUSTRALIA Qld Mareeba S-edge Res. Stn. Sept 30/90 D. Larson” (ZSM); 1 ex., “AUSTRALIA Qld Ellis Beach 30 km N Cairns Jan 11 1991 D. Larson” (ZSM); 1 ex., “AUSTRALIA Qld 15 km N Cairns Jan 11, 1991 D.J. Larson” (ZSM); 3 exs., “QLD, Barkly (S) [<named-content xmlns:xlink="http://www.w3.org/1999/xlink" content-type="dwc:verbatimCoordinates" xlink:type="simple"><named-content content-type="geo-json" specific-use="{&#34;type&#34;:&#34;Point&#34;,&#34;coordinates&#34;:[132.500000,-19.500000]}" id="NCID0E4HAG" xlink:type="simple"><named-content content-type="dwc:verbatimCoordinates" xlink:type="simple"><named-content content-type="geo-json" specific-use="{&#34;type&#34;:&#34;Point&#34;,&#34;coordinates&#34;:[132.500000,-19.500000]}" id="NCID0EEIAG" xlink:type="simple">-19.5000, 132.5000</named-content></named-content></named-content></named-content>] Tepper JP”, “25-0017652” (SAMA); 1 ex., “Australia, QL, Marbeeba, 700 m, 22.I.1993, leg. G. Wewalka (19)” (CGW); 1 ex., “Australia, QL, Dalrymple, 30 km N Charters Towers, 300 m, 18.I.1993, leg. G. Wewalka (10, 11)” (CGW); 1 ex., “Australia, QL (16) Ravenshoe, 900 m, 90 km W Innisfail, 20.I.1993, leg. Wewalka” (NMW); 5 exs., “Australia, QL, 15–20 km S Innisfail, 20 m, 24.I.1993, leg. G. Wewalka (24)” (CGW); 5 exs., “Australia, QL, 10 km S Tully, S Innisfail, 30 m, 25.I.1993, leg. G. Wewalka (26)” (CGW); 2 exs., “Australia QLD/30 km NNW Mareeba, near Mitchell lake, 9.11.1996 Hendrich leg./Lok. 20” (CLH); 1 ex., “Australia: N QLD, 30 km NW Mareeba, Lake Mitchell at Developmental R., 381 m, 12.IX.2006, <named-content xmlns:xlink="http://www.w3.org/1999/xlink" content-type="dwc:verbatimCoordinates" xlink:type="simple"><named-content content-type="geo-json" specific-use="{&#34;type&#34;:&#34;Point&#34;,&#34;coordinates&#34;:[145.357400,-16.791650]}" id="NCID0EMIAG" xlink:type="simple">16.47.499S 145.21.444E</named-content></named-content>, L. &amp; E. Hendrich leg. (QLD 30)”, “DNA Balke 1780” (ZSM); 1 ex., “Australia: N QLD, W Mossman Syndicate Road at Harlows Bridge, 12 m, 14.IX.2006, <named-content xmlns:xlink="http://www.w3.org/1999/xlink" content-type="dwc:verbatimCoordinates" xlink:type="simple"><named-content content-type="geo-json" specific-use="{&#34;type&#34;:&#34;Point&#34;,&#34;coordinates&#34;:[145.390017,-16.271483]}" id="NCID0EUIAG" xlink:type="simple">16.16.289S 145.23.401E</named-content></named-content>, L. &amp; E. Hendrich leg. (QLD 34)” (CLH); 8 exs., “Australia: N QLD, Cape Tribulation Road S of ferry station, forest swamp, 12 m, 15.IX.2006, <named-content xmlns:xlink="http://www.w3.org/1999/xlink" content-type="dwc:verbatimCoordinates" xlink:type="simple"><named-content content-type="geo-json" specific-use="{&#34;type&#34;:&#34;Point&#34;,&#34;coordinates&#34;:[145.318700,-16.291150]}" id="NCID0E3IAG" xlink:type="simple">16.17.469S 145.19.122E</named-content></named-content>, L. &amp; E. Hendrich leg. (QLD 35)” (CLH, ZSM); 1 ex., “Australia: C QLD, 18 km S Calen, Mt. Charlton-Calen Road, Boulder Creek, 42 m, 23.IX.2006, <named-content xmlns:xlink="http://www.w3.org/1999/xlink" content-type="dwc:verbatimCoordinates" xlink:type="simple"><named-content content-type="geo-json" specific-use="{&#34;type&#34;:&#34;Point&#34;,&#34;coordinates&#34;:[148.720517,-21.006083]}" id="NCID0EEJAG" xlink:type="simple">21.00.365S 148.43.231E</named-content></named-content>, L. &amp; E. Hendrich leg. (QLD 45)” (CLH); 3 exs., “Australia: C QLD, 10 km S Mizani, 500 m S Lake Kinchant Camping Area, 46 m, 24.IX.2006, <named-content xmlns:xlink="http://www.w3.org/1999/xlink" content-type="dwc:verbatimCoordinates" xlink:type="simple"><named-content content-type="geo-json" specific-use="{&#34;type&#34;:&#34;Point&#34;,&#34;coordinates&#34;:[148.902550,-21.209983]}" id="NCID0EMJAG" xlink:type="simple">21.12.599S 148.54.153E</named-content></named-content>, L. &amp; E. Hendrich leg. (QLD 47)” (CLH); 1 ex., “Australia: C QLD, Mackay, 33 km S Sarina, Bolingbroke Road at Railway Cross., 221 m, 24.IX.2006, <named-content xmlns:xlink="http://www.w3.org/1999/xlink" content-type="dwc:verbatimCoordinates" xlink:type="simple"><named-content content-type="geo-json" specific-use="{&#34;type&#34;:&#34;Point&#34;,&#34;coordinates&#34;:[149.136383,-21.639633]}" id="NCID0EUJAG" xlink:type="simple">21.38.378S 149.08.183E</named-content></named-content>, L. &amp; E. Hendrich leg. (QLD 48)” (ZSM); 3 exs., “Australia: S QLD, 15 km S Agnes Water, entrance Errimbula NP, 15 m, 25.IX.2006, <named-content xmlns:xlink="http://www.w3.org/1999/xlink" content-type="dwc:verbatimCoordinates" xlink:type="simple"><named-content content-type="geo-json" specific-use="{&#34;type&#34;:&#34;Point&#34;,&#34;coordinates&#34;:[151.820367,-24.253217]}" id="NCID0E3JAG" xlink:type="simple">24.15.193S 151.49.222E</named-content></named-content>, L. &amp; E. Hendrich leg. (QLD 51)” (CLH); 4 exs., “Australia: S QLD, Winfield, Winfield Road, forest pool, 21 m, 26.IX.2006, <named-content xmlns:xlink="http://www.w3.org/1999/xlink" content-type="dwc:verbatimCoordinates" xlink:type="simple"><named-content content-type="geo-json" specific-use="{&#34;type&#34;:&#34;Point&#34;,&#34;coordinates&#34;:[152.008550,-24.568067]}" id="NCID0EEKAG" xlink:type="simple">24.34.084S 152.00.513E</named-content></named-content>, L. &amp; E. Hendrich leg. (QLD 54)” (CLH); 6 exs., “Australia: S QLD, Bundaberg reg., 2 km W Woodgate, swamp, 33 m, 27.IX.2006, <named-content xmlns:xlink="http://www.w3.org/1999/xlink" content-type="dwc:verbatimCoordinates" xlink:type="simple"><named-content content-type="geo-json" specific-use="{&#34;type&#34;:&#34;Point&#34;,&#34;coordinates&#34;:[152.504500,-25.122083]}" id="NCID0EMKAG" xlink:type="simple">25.07.325S 152.30.270E</named-content></named-content>, L. &amp; E. Hendrich leg. (QLD 57)” (ZSM; CLH); 4 exs., “Australia: N QLD, 4 km NW Cardwell, Ellerbeck Road, 13 m, 19.IX.2006, <named-content xmlns:xlink="http://www.w3.org/1999/xlink" content-type="dwc:verbatimCoordinates" xlink:type="simple"><named-content content-type="geo-json" specific-use="{&#34;type&#34;:&#34;Point&#34;,&#34;coordinates&#34;:[145.974300,-18.242000]}" id="NCID0EUKAG" xlink:type="simple">18.14.520S 145.58.458E</named-content></named-content>, L. &amp; E. Hendrich leg. (QLD 38)” (CLH); 4 exs., “Australia: N QLD, 20 km NE Mareeba, Hodzic Road, 361 m, 12.IX.2006, <named-content xmlns:xlink="http://www.w3.org/1999/xlink" content-type="dwc:verbatimCoordinates" xlink:type="simple"><named-content content-type="geo-json" specific-use="{&#34;type&#34;:&#34;Point&#34;,&#34;coordinates&#34;:[145.453517,-16.825933]}" id="NCID0E3KAG" xlink:type="simple">16.49.556S 145.27.211E</named-content></named-content>, L. &amp; E. Hendrich leg. (QLD 28)”, 2 specimens with “DNA Balke 2504” and “DNA Balke 2506” [green printed labels] (CLH); 3 exs., “Australia: S QLD, 40 km E Bundaberg, Tusky Creek, 9 m, 26.IX.2006, <named-content xmlns:xlink="http://www.w3.org/1999/xlink" content-type="dwc:verbatimCoordinates" xlink:type="simple"><named-content content-type="geo-json" specific-use="{&#34;type&#34;:&#34;Point&#34;,&#34;coordinates&#34;:[152.024617,-24.652317]}" id="NCID0EELAG" xlink:type="simple">24.39.139S 152.01.477E</named-content></named-content>, L. &amp; E. Hendrich leg. (QLD 52)” (CLH); 8 exs., “Australia S QLD, N Stradbroke Island, Brown Lake, 60 m, <tp:taxon-name><tp:taxon-name-part taxon-name-part-type="genus" reg="Baumea">Baumea</tp:taxon-name-part></tp:taxon-name> swamp, <named-content xmlns:xlink="http://www.w3.org/1999/xlink" content-type="dwc:verbatimCoordinates" xlink:type="simple"><named-content content-type="geo-json" specific-use="{&#34;type&#34;:&#34;Point&#34;,&#34;coordinates&#34;:[153.430578,-27.493636]}" id="NCID0ESLAG" xlink:type="simple">27°29'37.09"S, 153°25'50.08"E</named-content></named-content>, 18.X.2014 Lars Hendrich leg. (QLD1/14)” (ZSM); 1 ex., “Australia, Queensland, Hinchinbrook (S) Ingham [<named-content xmlns:xlink="http://www.w3.org/1999/xlink" content-type="dwc:verbatimCoordinates" xlink:type="simple"><named-content content-type="geo-json" specific-use="{&#34;type&#34;:&#34;Point&#34;,&#34;coordinates&#34;:[146.166667,-18.650000]}" id="NCID0E1LAG" xlink:type="simple"><named-content content-type="dwc:verbatimCoordinates" xlink:type="simple"><named-content content-type="geo-json" specific-use="{&#34;type&#34;:&#34;Point&#34;,&#34;coordinates&#34;:[146.166667,-18.650000]}" id="NCID0EBMAG" xlink:type="simple">-18.65, 146.1666667</named-content></named-content></named-content></named-content>], 30.3.1960, Harley, K.L. leg.” (ANIC); 1 ex., “Australia, Queensland, Brigalow Belt North, Townsville [<named-content xmlns:xlink="http://www.w3.org/1999/xlink" content-type="dwc:verbatimCoordinates" xlink:type="simple"><named-content content-type="geo-json" specific-use="{&#34;type&#34;:&#34;Point&#34;,&#34;coordinates&#34;:[146.816666,-19.266670]}" id="NCID0EJMAG" xlink:type="simple"><named-content content-type="dwc:verbatimCoordinates" xlink:type="simple"><named-content content-type="geo-json" specific-use="{&#34;type&#34;:&#34;Point&#34;,&#34;coordinates&#34;:[146.816666,-19.266670]}" id="NCID0EQMAG" xlink:type="simple">-19.26667023, 146.8166656</named-content></named-content></named-content></named-content>], 22.12.1967, Ferrar, P.” (ANIC); 1 ex., “Australia, Queensland, Cassowary Coast (R), Forest Marsh Innisfail [<named-content xmlns:xlink="http://www.w3.org/1999/xlink" content-type="dwc:verbatimCoordinates" xlink:type="simple"><named-content content-type="geo-json" specific-use="{&#34;type&#34;:&#34;Point&#34;,&#34;coordinates&#34;:[146.016700,-17.533330]}" id="NCID0EYMAG" xlink:type="simple"><named-content content-type="dwc:verbatimCoordinates" xlink:type="simple"><named-content content-type="geo-json" specific-use="{&#34;type&#34;:&#34;Point&#34;,&#34;coordinates&#34;:[146.016700,-17.533330]}" id="NCID0E6MAG" xlink:type="simple">-17.53333, 146.0167</named-content></named-content></named-content></named-content>], 7.9.1965” (ANIC); 1 ex., “Australia, Queensland, Cairns, Green Hill, 5 mi. E of Kamma [between Edmonton and Gordonvale, <named-content xmlns:xlink="http://www.w3.org/1999/xlink" content-type="dwc:verbatimCoordinates" xlink:type="simple"><named-content content-type="geo-json" specific-use="{&#34;type&#34;:&#34;Point&#34;,&#34;coordinates&#34;:[145.800000,-17.050000]}" id="NCID0EHNAG" xlink:type="simple"><named-content content-type="dwc:verbatimCoordinates" xlink:type="simple"><named-content content-type="geo-json" specific-use="{&#34;type&#34;:&#34;Point&#34;,&#34;coordinates&#34;:[145.800000,-17.050000]}" id="NCID0EONAG" xlink:type="simple">-17.05, 145.8</named-content></named-content></named-content></named-content>], 7.12.1968, Brooks, J.G.” (ANIC); 1 ex., “Queensland, 4.5 mi. NE Innisfail, Jubilee Rd. [<named-content xmlns:xlink="http://www.w3.org/1999/xlink" content-type="dwc:verbatimCoordinates" xlink:type="simple"><named-content content-type="geo-json" specific-use="{&#34;type&#34;:&#34;Point&#34;,&#34;coordinates&#34;:[146.016700,-17.533330]}" id="NCID0EWNAG" xlink:type="simple"><named-content content-type="dwc:verbatimCoordinates" xlink:type="simple"><named-content content-type="geo-json" specific-use="{&#34;type&#34;:&#34;Point&#34;,&#34;coordinates&#34;:[146.016700,-17.533330]}" id="NCID0E4NAG" xlink:type="simple">-17.53333, 146.0167</named-content></named-content></named-content></named-content>], 4.11.1966, Britton, E.B. leg. (ANIC); 1 ex., “Queensland, Goondi Hill Swamp, Innisfail, 3.11.1966, [<named-content xmlns:xlink="http://www.w3.org/1999/xlink" content-type="dwc:verbatimCoordinates" xlink:type="simple"><named-content content-type="geo-json" specific-use="{&#34;type&#34;:&#34;Point&#34;,&#34;coordinates&#34;:[146.016667,-17.516667]}" id="NCID0EFOAG" xlink:type="simple"><named-content content-type="dwc:verbatimCoordinates" xlink:type="simple"><named-content content-type="geo-json" specific-use="{&#34;type&#34;:&#34;Point&#34;,&#34;coordinates&#34;:[146.016667,-17.516667]}" id="NCID0EMOAG" xlink:type="simple">-17.51666667, 146.0166667</named-content></named-content></named-content></named-content>], Britton, E.B.” (ANIC); 1 ex., “Queensland, Cairns (R) Edge Hill, Cairns [<named-content xmlns:xlink="http://www.w3.org/1999/xlink" content-type="dwc:verbatimCoordinates" xlink:type="simple"><named-content content-type="geo-json" specific-use="{&#34;type&#34;:&#34;Point&#34;,&#34;coordinates&#34;:[145.733333,-16.900000]}" id="NCID0EUOAG" xlink:type="simple"><named-content content-type="dwc:verbatimCoordinates" xlink:type="simple"><named-content content-type="geo-json" specific-use="{&#34;type&#34;:&#34;Point&#34;,&#34;coordinates&#34;:[145.733333,-16.900000]}" id="NCID0E2OAG" xlink:type="simple">-16.9, 145.7333333</named-content></named-content></named-content></named-content>], 23.2.1965 Brooks, J.G.” (ANIC); 1 ex., “North Queensland, Townsville [<named-content xmlns:xlink="http://www.w3.org/1999/xlink" content-type="dwc:verbatimCoordinates" xlink:type="simple"><named-content content-type="geo-json" specific-use="{&#34;type&#34;:&#34;Point&#34;,&#34;coordinates&#34;:[146.816666,-19.266670]}" id="NCID0EDPAG" xlink:type="simple"><named-content content-type="dwc:verbatimCoordinates" xlink:type="simple"><named-content content-type="geo-json" specific-use="{&#34;type&#34;:&#34;Point&#34;,&#34;coordinates&#34;:[146.816666,-19.266670]}" id="NCID0EKPAG" xlink:type="simple">-19.26667023, 146.8166656</named-content></named-content></named-content></named-content>], 26.4.1968 Ferrar, P.” (ANIC); 1 ex., “North Queensland, 6 1/2 miles S of Townsville [<named-content xmlns:xlink="http://www.w3.org/1999/xlink" content-type="dwc:verbatimCoordinates" xlink:type="simple"><named-content content-type="geo-json" specific-use="{&#34;type&#34;:&#34;Point&#34;,&#34;coordinates&#34;:[146.816700,-19.366670]}" id="NCID0ESPAG" xlink:type="simple"><named-content content-type="dwc:verbatimCoordinates" xlink:type="simple"><named-content content-type="geo-json" specific-use="{&#34;type&#34;:&#34;Point&#34;,&#34;coordinates&#34;:[146.816700,-19.366670]}" id="NCID0EZPAG" xlink:type="simple">-19.36667, 146.8167</named-content></named-content></named-content></named-content>], 20.03.1967, Upton, M.S. leg.”(ANIC); 1 ex., “North Queensland Townsville [<named-content xmlns:xlink="http://www.w3.org/1999/xlink" content-type="dwc:verbatimCoordinates" xlink:type="simple"><named-content content-type="geo-json" specific-use="{&#34;type&#34;:&#34;Point&#34;,&#34;coordinates&#34;:[146.816666,-19.266670]}" id="NCID0EBQAG" xlink:type="simple"><named-content content-type="dwc:verbatimCoordinates" xlink:type="simple"><named-content content-type="geo-json" specific-use="{&#34;type&#34;:&#34;Point&#34;,&#34;coordinates&#34;:[146.816666,-19.266670]}" id="NCID0EIQAG" xlink:type="simple">-19.26667023, 146.8166656</named-content></named-content></named-content></named-content>], 26.3.1968, Ferrar, P.” (ANIC); 1 ex., “Cape York Pen. Claudie Riv Xing Iron Range, 11.IX.1974 Walford-Huggins” (CLH); 3 exs., “Cape York Pen. Claudie Riv Xing Iron Range, 7.VI.1975 Walford-Huggins” (CLH); 1 ex., “Gum Leaf Lagoon Edward Riv. Mission 21 Nov. 1983 Walford-Huggins” (CLH); 1 ex., “Sarina, NQ Half Tide Beach, 3.ii.73 J. Frost” (CLH); 2 exs., “Australia: S QLD, Tuan State Forest near Poona Crk., water point 9, Scrubby Crk. upstream, 20 m, 29.IX.2006, <named-content xmlns:xlink="http://www.w3.org/1999/xlink" content-type="dwc:verbatimCoordinates" xlink:type="simple"><named-content content-type="geo-json" specific-use="{&#34;type&#34;:&#34;Point&#34;,&#34;coordinates&#34;:[152.855267,-25.740817]}" id="NCID0EQQAG" xlink:type="simple">25.44.449S 152.51.316E</named-content></named-content>, L. &amp; E. Hendrich leg. (QLD 60)” (CLH); 1 ex., “Australia: C QLD, 10 km S Mizani, Lake Kinchant, seapage, 48 m, 24.IX.2006, <named-content xmlns:xlink="http://www.w3.org/1999/xlink" content-type="dwc:verbatimCoordinates" xlink:type="simple"><named-content content-type="geo-json" specific-use="{&#34;type&#34;:&#34;Point&#34;,&#34;coordinates&#34;:[148.892033,-21.193000]}" id="NCID0EYQAG" xlink:type="simple">21.11.580S 148.53.522E</named-content></named-content>, L. &amp; E. Hendrich leg. (QLD 46)”, “DNA Balke 1754” [green printed label] (ZSM); 1 ex., “Australia: S QLD, N Brisbane, Caboolture/Beerburrum road, near King John Creek, 29 m, 9.X.2006, <named-content xmlns:xlink="http://www.w3.org/1999/xlink" content-type="dwc:verbatimCoordinates" xlink:type="simple"><named-content content-type="geo-json" specific-use="{&#34;type&#34;:&#34;Point&#34;,&#34;coordinates&#34;:[152.950350,-27.050233]}" id="NCID0EARAG" xlink:type="simple">27.03.014S 152.57.021E</named-content></named-content>, L. &amp; E. Hendrich leg. (QLD 62)”, “DNA Balke 2316” [green printed label] (ZSM); 1 ex., “Australia QLD01/19 Mt. Eliott NP 200 m, 4.–6.4.2001, M. Baehr” (ZSM); 5 exs., “Australia, Queensland, Archer River Crossing, <named-content xmlns:xlink="http://www.w3.org/1999/xlink" content-type="dwc:verbatimCoordinates" xlink:type="simple"><named-content content-type="geo-json" specific-use="{&#34;type&#34;:&#34;Point&#34;,&#34;coordinates&#34;:[142.933333,-13.416667]}" id="NCID0EIRAG" xlink:type="simple">13°25'S, 142°56'E</named-content></named-content>, 7. April 1989, mv lamp, G. &amp; A. Daniels” (QM); 1 ex., “Australia, Queensland, West Claudie River 4 km SW road junction, 27. November 1987, mv lamp, G. Daniels, M.A. Schneider” (QM); 1 ex., “Australia, Queensland, Gordon Creek area, Claudie River Distr., 30. June 1982, M.A. Schneider, G. Daniels” (QM); 1 ex., “Australia, Queensland, 10 km NW Archer River Crossing <named-content xmlns:xlink="http://www.w3.org/1999/xlink" content-type="dwc:verbatimCoordinates" xlink:type="simple"><named-content content-type="geo-json" specific-use="{&#34;type&#34;:&#34;Point&#34;,&#34;coordinates&#34;:[142.900000,-13.366667]}" id="NCID0EQRAG" xlink:type="simple">13°22'S, 142°54'E</named-content></named-content>, 30. April 1989, mv lamp, G. &amp; A. Daniels” (QM); 2 exs., “Australia, Queensland, Saibai Island, 6. February 1986, <named-content xmlns:xlink="http://www.w3.org/1999/xlink" content-type="dwc:verbatimCoordinates" xlink:type="simple"><named-content content-type="geo-json" specific-use="{&#34;type&#34;:&#34;Point&#34;,&#34;coordinates&#34;:[142.400000,-9.230000]}" id="NCID0EYRAG" xlink:type="simple">09.23S, 142.40E</named-content></named-content>, at light, Houston, Hamacek” (QDPIB); 1 ex., “Australia, Queensland, St. Pauls Moa Island, 10.–16. Febr. 1986, at light, K. Houston, E. Hamacek” (QDPIB); 1 ex., “Australia, Queensland, CYP Batavia Downs, 12.40S 142.40E, 3. March 1993, 10.III.1993, at light, I. Cunningham” (QDPIB); 2 exs., “Australia, Queensland, Cow Bay N of Daintree, 25.1.–7.2.1984, I. C. Cunningham” (QDPIB); 1 ex., “Australia, Queensland, 15 km WNW of South Johnstone, 7. Jan. 1986, light trap, Halfpapp (QDPIB); 1 ex., “Australia, Queensland, 15 km WNW of South Johnstone, 1.XI.1985, light trap, Fay, Halfpapp” (QDPIB); 2 exs., “Australia, Queensland, Mossman River, 5. January 1984, light trap, J.D. Brown” (QDPIB); 2 exs., “Australia, Queensland, 23 km E of Mareeba, 29. Jan. 1989, at light, R.I. Storey” (QDPIB); 1 ex., “Australia, Queensland, Walkamin, 20. March 1984, light trap, J.D. Brown” (QDPIB); 1 ex., “Australia, Queensland, Tolga, 14. Feb. 1986, light trap, J.D. Brown” (QDPIB); 2 exs., “Australia Qld., Helenvale, 3. 12. 1988 (UV light), Vr. R. Bejšák lgt.” (NMPC); 1 ex., “N Queensland, 14.1.2000, Kuranda, Sv. Bílý leg.” (NMPC); 2 exs., “N Queensland, 17.1.2000, Laura, Sv. Bílý leg.” (NMPC); 3 exs., “N Queensland, 22.1.2000, Undara, Sv. Bílý leg.” (NMPC).</p></tp:treatment-sec><tp:treatment-sec sec-type="material" id="SECID0E4RAG"><title>Additional material studied from New Guinea (80 specimens).</title><p><bold><italic>Indonesia</italic>: <italic>Papua</italic></bold>: 36 males, 43 females, “Indonesia: Papua, Merauke, Wasur, pools, 20 m, 15–16.x.2011 UNCEN (PAP02)” (MZB, NMW, ZSM). <bold><italic>Papua New Guinea</italic></bold>: 1 male, “Papua New Guinea: Western Province, Balimo, 0 m, 9.–11.xi.2008, <named-content xmlns:xlink="http://www.w3.org/1999/xlink" content-type="dwc:verbatimCoordinates" xlink:type="simple"><named-content content-type="geo-json" specific-use="{&#34;type&#34;:&#34;Point&#34;,&#34;coordinates&#34;:[142.957633,-8.030383]}" id="NCID0EPSAG" xlink:type="simple">08.01.823S 142.57.458E</named-content></named-content>, Posman (PNG185)”, “DNA M.Balke 3806” [green printed label] (ZSM).</p></tp:treatment-sec><tp:treatment-sec sec-type="description" id="SECID0EUSAG"><title>Description of male.</title><p><bold><italic>Body shape:</italic></bold> In dorsal view oblong oval, broadest at midlength of elytra, moderately convex. Body outline, without discontinuity between pronotum and elytra. Head relatively broad; anterior margin of clypeus not bordered. Pronotum broadest between posterior angles, lateral margins moderately curved. Base of elytra as broad as pronotal base; lateral margins of elytra moderately curved (Fig. <xref ref-type="fig" rid="F2">2</xref>).</p><fig id="F2" position="float" orientation="portrait"><object-id xmlns:xlink="http://www.w3.org/1999/xlink" content-type="doi" xlink:type="simple">10.3897/zookeys.889.39090.figure2</object-id><object-id xmlns:xlink="http://www.w3.org/1999/xlink" content-type="arpha" xlink:type="simple">A13B4AD9-5328-5A6B-9420-62C3E908AAAD</object-id><label>Figure 2.</label><caption><p>Habitus and colouration of <italic><tp:taxon-name><tp:taxon-name-part taxon-name-part-type="genus" reg="Copelatus">Copelatus</tp:taxon-name-part> <tp:taxon-name-part taxon-name-part-type="species" reg="clarki">clarki</tp:taxon-name-part></tp:taxon-name></italic>, female. Total length 8.0 mm.</p></caption><graphic xmlns:xlink="http://www.w3.org/1999/xlink" xlink:href="zookeys-889-081-g002.jpg" position="float" orientation="portrait" xlink:type="simple" id="oo_356471.jpg"><uri content-type="original_file" xlink:type="simple">https://binary.pensoft.net/fig/356471</uri></graphic></fig><p><bold><italic>Colouration:</italic></bold> Body black, except around eyes clypeus ferruginous; sides of pronotum and elytra basally and laterally (including epipleura) ferruginous; appendages testaceous (Fig. <xref ref-type="fig" rid="F2">2</xref>).</p><p><bold><italic>Dorsal surface sculpture:</italic></bold> Whole surface shiny (Fig. <xref ref-type="fig" rid="F2">2</xref>). Head uniformly microreticulated, reticulation weakly impressed with very small meshes. Densely, weakly and minutely punctate; rows of coarse punctures present around inner margin of eyes and in small depression anterolaterally of eyes. Pronotum with lateral beading very thin and indistinct. Microreticulation and punctation similar to that of head; row of coarse punctures present along anterior margin, basal margin (except basomedially), and laterally close to sides. Elytra with microreticulation similar to that of head and pronotum, but less impressed. Punctation consisting of very fine sparse punctures. Apex of elytra with some large punctures. Each elytron with eight impressed discal and one submarginal longitudinal striae; stria 2 weakly impressed, reduced to a few elongated short striae; stria 1 well separated from suture and in position of innermost row of serial punctures, striae 4 and 6 shorter than striae 5, 7, and 8.</p><p><bold><italic>Antennae and legs:</italic></bold> Antenna with antennomeres long and slender. Protibia modified, angled near base, slightly broadened anteriorly. Pro- and mesotarsomeres 1–3 distinctly broadened, with adhesive discs on their ventral side; claws simple.</p><p><bold><italic>Ventral part:</italic></bold> Finely microreticulated, with sparsely distributed, very small punctures. Prosternum obtusely keeled medially. Prosternal process strongly convex, apex bluntly pointed; distinctly bordered laterally. Lateral parts of metaventrite tongue-shaped, very slender. Metacoxal lines close, deep, almost complete and absent only close to metaventrite, and evenly and slightly diverging anteriorly. Metacoxae without striae, but abdominal ventrites 1–4 with numerous longitudinal striae.</p><p><bold><italic>Male genitalia:</italic></bold> Median lobe consisting of a few sclerites, well separated apically (Fig. <xref ref-type="fig" rid="F12">12A, B, C</xref>). Shape of paramere narrowly triangular, with very dense, strong, long setae along dorsal margin (Fig. <xref ref-type="fig" rid="F12">12D</xref>).</p></tp:treatment-sec><tp:treatment-sec sec-type="Female" id="SECID0EOVAG"><title>Female.</title><p>Similar to male in habitus. Protibia simple, not angled basally and only slightly broadened distally; pro- and mesotarsomeres not broadened, without adhesive setae.</p></tp:treatment-sec><tp:treatment-sec sec-type="description" id="SECID0ETVAG"><title>Measurements.</title><p>TL = 7.2–8.0 mm; TL-H = 6.5–7.15 mm; MW = 3.4–3.5 mm.</p></tp:treatment-sec><tp:treatment-sec sec-type="variability" id="SECID0EYVAG"><title>Variability.</title><p>All specimens studied are rather uniform but can vary in body length. In approximately half of the studied specimens, stria 2 on elytra is not interrupted and reduced to a few elongated short striae. There is a slight variation in the extension of the ferruginous basal band on elytra.</p></tp:treatment-sec><tp:treatment-sec sec-type="Differential diagnosis" id="SECID0E4VAG"><title>Differential diagnosis.</title><p>The species can be separated from all other Australian <italic><tp:taxon-name><tp:taxon-name-part taxon-name-part-type="genus" reg="Copelatus">Copelatus</tp:taxon-name-part></tp:taxon-name></italic> with more than six striae on elytron by the broad distance between the elytral suture and stria 1 (<xref ref-type="bibr" rid="B36">Watts 1978</xref>) and the shape of the median lobe. <italic><tp:taxon-name><tp:taxon-name-part taxon-name-part-type="genus" reg="Copelatus">Copelatus</tp:taxon-name-part> <tp:taxon-name-part taxon-name-part-type="species" reg="clarki">clarki</tp:taxon-name-part></tp:taxon-name></italic> is the largest species of the genus in Australia.</p></tp:treatment-sec><tp:treatment-sec sec-type="distribution" id="SECID0EZWAG"><title>Distribution.</title><p>The species is widely distributed in the northern half of Australia. Records are from north-western Australia (Kimberley region), Northern Territories and Queensland south to Brisbane and Stradbroke Island (Fig. <xref ref-type="fig" rid="F21">22</xref>).</p><p>In this study, the species is recorded for the first time from southern New Guinea (Indonesia: Papua Province, Merauke Regency and Papua New Guinea: Western Province).</p></tp:treatment-sec><tp:treatment-sec sec-type="habitat" id="SECID0EEXAG"><title>Habitat.</title><p>A widely distributed species in tropical northern Australia, <italic><tp:taxon-name><tp:taxon-name-part taxon-name-part-type="genus" reg="Copelatus">C.</tp:taxon-name-part> <tp:taxon-name-part taxon-name-part-type="species" reg="clarki">clarki</tp:taxon-name-part></tp:taxon-name></italic> can be found in almost all lentic habitat types, in open country as well as forested areas (<xref ref-type="bibr" rid="B20">Larson 1993</xref>). Most specimens were obtained from isolated pools of seasonal creeks and streams, and pools adjacent to streams in Eucalypt or tropical woodland, filled from leaf and debris (Fig. <xref ref-type="fig" rid="F29">31A</xref>). During dry periods, the species occurred in high densities in shallow water under dense emergent grasses adjacent to the water’s edge in irrigation reservoirs and dugouts (<xref ref-type="bibr" rid="B20">Larson 1993</xref>). On Stradbroke Island, the species was collected in the shallow water of a seasonal <italic><tp:taxon-name><tp:taxon-name-part taxon-name-part-type="genus" reg="Baumea">Baumea</tp:taxon-name-part></tp:taxon-name></italic> sedge swamp (Fig. <xref ref-type="fig" rid="F29">31B</xref>). The species is also attracted to light.</p></tp:treatment-sec><tp:treatment-sec><!--Section generated to contain objects referenced in tp:taxon-treatment.--><fig id="F12" position="float" orientation="portrait"><object-id xmlns:xlink="http://www.w3.org/1999/xlink" content-type="doi" xlink:type="simple">10.3897/zookeys.889.39090.figure12</object-id><object-id xmlns:xlink="http://www.w3.org/1999/xlink" content-type="arpha" xlink:type="simple">144E119D-9B78-57E9-8082-AB9B413F6545</object-id><label>Figure 12.</label><caption><p><italic><tp:taxon-name><tp:taxon-name-part taxon-name-part-type="genus" reg="Copelatus">Copelatus</tp:taxon-name-part> <tp:taxon-name-part taxon-name-part-type="species" reg="clarki">clarki</tp:taxon-name-part></tp:taxon-name></italic><bold>A</bold> median lobe in lateral view, right side <bold>B</bold> median lobe in lateral view, left side <bold>C</bold> median lobe in ventral view <bold>D</bold> left paramere in external view. Scale bar: 0.5 mm.</p></caption><graphic xmlns:xlink="http://www.w3.org/1999/xlink" xlink:href="zookeys-889-081-g012.jpg" position="float" orientation="portrait" xlink:type="simple" id="oo_356481.jpg"><uri content-type="original_file" xlink:type="simple">https://binary.pensoft.net/fig/356481</uri></graphic></fig><fig id="F21" position="float" orientation="portrait"><object-id xmlns:xlink="http://www.w3.org/1999/xlink" content-type="doi" xlink:type="simple">10.3897/zookeys.889.39090.figure22</object-id><object-id xmlns:xlink="http://www.w3.org/1999/xlink" content-type="arpha" xlink:type="simple">8121F502-9131-5591-AADA-962DD5B08074</object-id><label>Figure 22.</label><caption><p>Distribution of <italic><tp:taxon-name><tp:taxon-name-part taxon-name-part-type="genus" reg="Copelatus">Copelatus</tp:taxon-name-part> <tp:taxon-name-part taxon-name-part-type="species" reg="clarki">clarki</tp:taxon-name-part></tp:taxon-name></italic>.</p></caption><graphic xmlns:xlink="http://www.w3.org/1999/xlink" xlink:href="zookeys-889-081-g021.jpg" position="float" orientation="portrait" xlink:type="simple" id="oo_356490.jpg"><uri content-type="original_file" xlink:type="simple">https://binary.pensoft.net/fig/356490</uri></graphic></fig><fig id="F29" position="float" orientation="portrait"><object-id xmlns:xlink="http://www.w3.org/1999/xlink" content-type="doi" xlink:type="simple">10.3897/zookeys.889.39090.figure31</object-id><object-id xmlns:xlink="http://www.w3.org/1999/xlink" content-type="arpha" xlink:type="simple">9D506AF7-F019-5B04-85A7-B31684C54D7C</object-id><label>Figure 31.</label><caption><p>Habitat of <italic><tp:taxon-name><tp:taxon-name-part taxon-name-part-type="genus" reg="Copelatus">Copelatus</tp:taxon-name-part> <tp:taxon-name-part taxon-name-part-type="species" reg="irregularis">irregularis</tp:taxon-name-part></tp:taxon-name></italic> and <italic><tp:taxon-name><tp:taxon-name-part taxon-name-part-type="genus" reg="Copelatus">C.</tp:taxon-name-part> <tp:taxon-name-part taxon-name-part-type="species" reg="clarki">clarki</tp:taxon-name-part></tp:taxon-name></italic><bold>A</bold> residual pool of the stream bed of Oakly Creek, Queensland (Loc. 28) <bold>B</bold> only of <italic><tp:taxon-name><tp:taxon-name-part taxon-name-part-type="genus" reg="Copelatus">C.</tp:taxon-name-part> <tp:taxon-name-part taxon-name-part-type="species" reg="clarki">clarki</tp:taxon-name-part></tp:taxon-name></italic>, Stradbroke Island, temporary sedge swamp near Brown Lake, Queensland. Photographs by L. Hendrich.</p></caption><graphic xmlns:xlink="http://www.w3.org/1999/xlink" xlink:href="zookeys-889-081-g029.jpg" position="float" orientation="portrait" xlink:type="simple" id="oo_356498.jpg"><uri content-type="original_file" xlink:type="simple">https://binary.pensoft.net/fig/356498</uri></graphic></fig></tp:treatment-sec><ref-list><ref id="B33"><mixed-citation xmlns:xlink="http://www.w3.org/1999/xlink" xlink:type="simple"><person-group><name name-style="western"><surname>Sharp</surname><given-names>D</given-names></name></person-group> (<year>1882</year>) <article-title>On aquatic carnivorous <tp:taxon-name><tp:taxon-name-part taxon-name-part-type="order">Coleoptera</tp:taxon-name-part></tp:taxon-name> or <tp:taxon-name><tp:taxon-name-part taxon-name-part-type="family">Dytiscidae</tp:taxon-name-part></tp:taxon-name>.</article-title><source>Scientific Transactions of the Royal Dublin Society Series</source><volume>2</volume>(<issue>2</issue>): <fpage>179</fpage>–<lpage>1003</lpage>. [+ pls. 7–18]</mixed-citation></ref><ref id="B20"><mixed-citation xmlns:xlink="http://www.w3.org/1999/xlink" xlink:type="simple"><person-group><name name-style="western"><surname>Larson</surname><given-names>DJ</given-names></name></person-group> (<year>1993</year>) <article-title>Ecology of tropical Australian <tp:taxon-name><tp:taxon-name-part taxon-name-part-type="clade">Hydradephaga</tp:taxon-name-part></tp:taxon-name> (<tp:taxon-name><tp:taxon-name-part taxon-name-part-type="class">Insecta</tp:taxon-name-part></tp:taxon-name>: <tp:taxon-name><tp:taxon-name-part taxon-name-part-type="order">Coleoptera</tp:taxon-name-part></tp:taxon-name>). Part 1. Natural history and distribution of northern Queensland species.</article-title><source>Proceedings of the Royal Society of Queensland</source><volume>103</volume>: <fpage>47</fpage>–<lpage>63</lpage>.</mixed-citation></ref><ref id="B21"><mixed-citation xmlns:xlink="http://www.w3.org/1999/xlink" xlink:type="simple"><person-group><name name-style="western"><surname>Larson</surname><given-names>DJ</given-names></name></person-group> (<year>1997</year>) <article-title>Habitat and community patterns of tropical Australian Hydradephagan water beetles (<tp:taxon-name><tp:taxon-name-part taxon-name-part-type="order">Coleoptera</tp:taxon-name-part></tp:taxon-name>: <tp:taxon-name><tp:taxon-name-part taxon-name-part-type="family">Dytiscidae</tp:taxon-name-part></tp:taxon-name>, <tp:taxon-name><tp:taxon-name-part taxon-name-part-type="family">Gyrinidae</tp:taxon-name-part></tp:taxon-name>, <tp:taxon-name><tp:taxon-name-part taxon-name-part-type="family">Noteridae</tp:taxon-name-part></tp:taxon-name>).</article-title><source>Australian Journal of Entomology</source><volume>36</volume>: <fpage>269</fpage>–<lpage>285</lpage>. <ext-link xlink:type="simple" ext-link-type="doi" xlink:href="10.1111/j.1440-6055.1997.tb01469.x">https://doi.org/10.1111/j.1440-6055.1997.tb01469.x</ext-link></mixed-citation></ref><ref id="B36"><mixed-citation xmlns:xlink="http://www.w3.org/1999/xlink" xlink:type="simple"><person-group><name name-style="western"><surname>Watts</surname><given-names>CHS</given-names></name></person-group> (<year>1978</year>) <article-title>A revision of the Australian <tp:taxon-name><tp:taxon-name-part taxon-name-part-type="family">Dytiscidae</tp:taxon-name-part></tp:taxon-name> (<tp:taxon-name><tp:taxon-name-part taxon-name-part-type="order">Coleoptera</tp:taxon-name-part></tp:taxon-name>).</article-title><source>Australian Journal of Zoology Supplement Series</source><volume>57</volume>: <fpage>1</fpage>–<lpage>166</lpage>. <ext-link xlink:type="simple" ext-link-type="doi" xlink:href="10.1071/AJZS057">https://doi.org/10.1071/AJZS057</ext-link></mixed-citation></ref><ref id="B37"><mixed-citation xmlns:xlink="http://www.w3.org/1999/xlink" xlink:type="simple"><person-group><name name-style="western"><surname>Watts</surname><given-names>CHS</given-names></name></person-group> (<year>1985</year>) <article-title>A faunal assessment of Australian <tp:taxon-name><tp:taxon-name-part taxon-name-part-type="clade">Hydradephaga</tp:taxon-name-part></tp:taxon-name>.</article-title><source>Proceedings of the Academy of Natural Sciences of Philadelphia</source><volume>137</volume>: <fpage>22</fpage>–<lpage>28</lpage>.</mixed-citation></ref><ref id="B38"><mixed-citation xmlns:xlink="http://www.w3.org/1999/xlink" xlink:type="simple"><person-group><name name-style="western"><surname>Watts</surname><given-names>CHS</given-names></name></person-group> (<year>2002</year>) <article-title>Checklist and guides to the identification, to genus, of adults and larval Australian water beetles of the families <tp:taxon-name><tp:taxon-name-part taxon-name-part-type="family">Dytiscidae</tp:taxon-name-part></tp:taxon-name>, <tp:taxon-name><tp:taxon-name-part taxon-name-part-type="family">Noteridae</tp:taxon-name-part></tp:taxon-name>, <tp:taxon-name><tp:taxon-name-part taxon-name-part-type="family">Hygrobiidae</tp:taxon-name-part></tp:taxon-name>, <tp:taxon-name><tp:taxon-name-part taxon-name-part-type="family">Haliplidae</tp:taxon-name-part></tp:taxon-name>, <tp:taxon-name><tp:taxon-name-part taxon-name-part-type="family">Gyrinidae</tp:taxon-name-part></tp:taxon-name>, <tp:taxon-name><tp:taxon-name-part taxon-name-part-type="family">Hydraenidae</tp:taxon-name-part></tp:taxon-name> and the superfamily <tp:taxon-name><tp:taxon-name-part taxon-name-part-type="superfamily">Hydrophiloidea</tp:taxon-name-part></tp:taxon-name> (<tp:taxon-name><tp:taxon-name-part taxon-name-part-type="class">Insecta</tp:taxon-name-part></tp:taxon-name>-<tp:taxon-name><tp:taxon-name-part taxon-name-part-type="order">Coleoptera</tp:taxon-name-part></tp:taxon-name>). Cooperative Research Centre for Freshwater Ecology (Australia).</article-title><source>Identification Ecology Guide</source><volume>43</volume>: <fpage>1</fpage>–<lpage>110</lpage>.</mixed-citation></ref><ref id="B28"><mixed-citation xmlns:xlink="http://www.w3.org/1999/xlink" xlink:type="simple"><person-group><name name-style="western"><surname>Nilsson</surname><given-names>AN</given-names></name><name name-style="western"><surname>Hájek</surname><given-names>J</given-names></name></person-group> (<year>2019</year>) A World Catalogue of the Family <tp:taxon-name><tp:taxon-name-part taxon-name-part-type="family">Dytiscidae</tp:taxon-name-part></tp:taxon-name>, or the diving beetles (<tp:taxon-name><tp:taxon-name-part taxon-name-part-type="order">Coleoptera</tp:taxon-name-part></tp:taxon-name>, <tp:taxon-name><tp:taxon-name-part taxon-name-part-type="suborder">Adephaga</tp:taxon-name-part></tp:taxon-name>). Version 1.I.2019. Distributed as a PDF file via Internet. <ext-link xlink:type="simple" ext-link-type="uri" xlink:href="http://www.waterbeetles.eu">http://www.waterbeetles.eu</ext-link> [accessed 08 February 2019]</mixed-citation></ref></ref-list></tp:taxon-treatment>
