# Supplementary material for: Taxonomic revision of Australian Copelatus Erichson, 1832 (Coleoptera, Dytiscidae, Copelatinae)
Source: Zookeys. 2019 Nov 14;889:81–152. doi: 10.3897/zookeys.889.39090 (PMC6872603; doi:10.3897/zookeys.889.39090)
Supplement: XML Treatment for Copelatus daemeli [file zookeys.889.39090-treatment3.xml]

<!DOCTYPE tp:taxon-treatment
  PUBLIC "-//TaxonX//DTD Taxonomic Treatment Publishing DTD v0 20100105//EN" "tax-treatment-NSO.dtd">
<tp:taxon-treatment xmlns:tp="http://www.plazi.org/taxpub"><tp:treatment-meta><kwd-group><label>Taxon classification</label><kwd><named-content xmlns:xlink="http://www.w3.org/1999/xlink" content-type="kingdom">Animalia</named-content></kwd><kwd><named-content xmlns:xlink="http://www.w3.org/1999/xlink" content-type="order">Coleoptera</named-content></kwd><kwd><named-content xmlns:xlink="http://www.w3.org/1999/xlink" content-type="family">Dytiscidae</named-content></kwd></kwd-group><mixed-citation publication-type="journal"><person-group><name><surname>Hendrich</surname><given-names>Lars</given-names></name><name><surname>Shaverdo</surname><given-names>Helena</given-names></name><name><surname>Hájek</surname><given-names>Jiří</given-names></name><name><surname>Balke</surname><given-names>Michael</given-names></name></person-group><article-title>Taxonomic revision of Australian <italic><tp:taxon-name><tp:taxon-name-part taxon-name-part-type="genus" reg="Copelatus">Copelatus</tp:taxon-name-part></tp:taxon-name></italic> Erichson, 1832 (<tp:taxon-name><tp:taxon-name-part taxon-name-part-type="order">Coleoptera</tp:taxon-name-part></tp:taxon-name>, <tp:taxon-name><tp:taxon-name-part taxon-name-part-type="family">Dytiscidae</tp:taxon-name-part></tp:taxon-name>, <tp:taxon-name><tp:taxon-name-part taxon-name-part-type="subfamily">Copelatinae</tp:taxon-name-part></tp:taxon-name>)</article-title><source>Zookeys</source><day>14</day><month>11</month><year>2019</year><volume>889</volume><fpage>81</fpage><lpage>152</lpage><pub-id pub-id-type="doi">10.3897/zookeys.889.39090</pub-id></mixed-citation></tp:treatment-meta><tp:nomenclature><tp:taxon-name><object-id xmlns:xlink="http://www.w3.org/1999/xlink" content-type="arpha" xlink:type="simple">6BEF176F-FD65-561D-AD87-516E2B34AD7D</object-id>
              <tp:taxon-name-part taxon-name-part-type="genus" reg="Copelatus">Copelatus</tp:taxon-name-part>
              <tp:taxon-name-part taxon-name-part-type="species" reg="daemeli">daemeli</tp:taxon-name-part>
            </tp:taxon-name><tp:taxon-authority>Sharp, 1882</tp:taxon-authority><xref ref-type="fig" rid="F3">Figures 3</xref><xref ref-type="fig" rid="F4">, 4</xref><xref ref-type="fig" rid="F13">, 13</xref><xref ref-type="fig" rid="F20">, 21</xref><xref ref-type="fig" rid="F30">, 32</xref><tp:nomenclature-citation-list><tp:nomenclature-citation><tp:taxon-name>
                  <tp:taxon-name-part taxon-name-part-type="genus" reg="Copelatus">Copelatus</tp:taxon-name-part> <tp:taxon-name-part taxon-name-part-type="species" reg="daemeli">daemeli</tp:taxon-name-part></tp:taxon-name><comment><xref ref-type="bibr" rid="B33">Sharp 1882</xref>: 593 (original description); <xref ref-type="bibr" rid="B20">Larson 1993</xref>: 52 (habitat information); <xref ref-type="bibr" rid="B36">Watts 1978</xref>: 126 (description); <xref ref-type="bibr" rid="B37">Watts 1985</xref>: 26 (general distribution); <xref ref-type="bibr" rid="B38">Watts 2002</xref>: 42 (checklist); <xref ref-type="bibr" rid="B28">Nilsson and Hájek 2019</xref>: 62 (catalogue).</comment></tp:nomenclature-citation></tp:nomenclature-citation-list></tp:nomenclature><tp:treatment-sec sec-type="type locality" id="SECID0EJ2AG"><title>Type locality.</title><p>“Australia [Queensland] (Cape York)”.</p></tp:treatment-sec><tp:treatment-sec sec-type="type material" id="SECID0EO2AG"><title>Type material.</title><p>We were not able to find the type material of <italic><tp:taxon-name><tp:taxon-name-part taxon-name-part-type="genus" reg="Copelatus">C.</tp:taxon-name-part> <tp:taxon-name-part taxon-name-part-type="species" reg="daemeli">daemeli</tp:taxon-name-part></tp:taxon-name></italic>, neither in Muséum national d’Histoire naturelle, Paris (MNHN) nor in the NHMUK. <italic><tp:taxon-name><tp:taxon-name-part taxon-name-part-type="genus" reg="Copelatus">Copelatus</tp:taxon-name-part> <tp:taxon-name-part taxon-name-part-type="species" reg="daemeli">daemeli</tp:taxon-name-part></tp:taxon-name></italic> is originally a manuscript name of Wehncke. The depository of many of Wehncke’s types is unknown, but those which were found and studied are mostly stored in the MNHN. The identity of the species is quite clear and it cannot be confused with any other Australian (or New Guinean) species, therefore the designation of a neotype is not necessary and simply refers to undoubted identity of the species in the revision of <xref ref-type="bibr" rid="B36">Watts (1978)</xref>.</p><fig id="F3" position="float" orientation="portrait"><object-id xmlns:xlink="http://www.w3.org/1999/xlink" content-type="doi" xlink:type="simple">10.3897/zookeys.889.39090.figure3</object-id><object-id xmlns:xlink="http://www.w3.org/1999/xlink" content-type="arpha" xlink:type="simple">1E747DDD-578B-5ED8-9A36-2879A1BC7E26</object-id><label>Figure 3.</label><caption><p>Habitus and colouration of <italic><tp:taxon-name><tp:taxon-name-part taxon-name-part-type="genus" reg="Copelatus">Copelatus</tp:taxon-name-part> <tp:taxon-name-part taxon-name-part-type="species" reg="daemeli">daemeli</tp:taxon-name-part></tp:taxon-name></italic>, female with 11 fully developed elytral striae. Total length 6.3 mm.</p></caption><graphic xmlns:xlink="http://www.w3.org/1999/xlink" xlink:href="zookeys-889-081-g003.jpg" position="float" orientation="portrait" xlink:type="simple" id="oo_356472.jpg"><uri content-type="original_file" xlink:type="simple">https://binary.pensoft.net/fig/356472</uri></graphic></fig></tp:treatment-sec><tp:treatment-sec sec-type="material" id="SECID0EG4AG"><title>Material studied (40 specimens).</title><p><bold><italic>Western Australia:</italic></bold> 1 ex., “Wyndham-East Kimberley, Mitchell Plateau [<named-content xmlns:xlink="http://www.w3.org/1999/xlink" content-type="dwc:verbatimCoordinates" xlink:type="simple"><named-content content-type="geo-json" specific-use="{&#34;type&#34;:&#34;Point&#34;,&#34;coordinates&#34;:[125.733300,-14.666700]}" id="NCID0EU4AG" xlink:type="simple"><named-content content-type="dwc:verbatimCoordinates" xlink:type="simple"><named-content content-type="geo-json" specific-use="{&#34;type&#34;:&#34;Point&#34;,&#34;coordinates&#34;:[125.733300,-14.666700]}" id="NCID0E24AG" xlink:type="simple">-14.6667, 125.7333</named-content></named-content></named-content></named-content>] 23/9/1982 BV Timms”, “25001777” (SAMA); 1 ex., “AUSTRALIA/WA/ Shire of Wyndham-East Kimberley, Gibb River Road, King Edward River Crossing, 280 m, 15.6.1999, Hendrich leg./Coll./Loc. 10/110” (CLH). <bold><italic>Northern Territory</italic></bold>: 1 ex., “Australia: NT, Finnis River 10 km W Batchelor, 43 m, 20.VIII.2006, <named-content xmlns:xlink="http://www.w3.org/1999/xlink" content-type="dwc:verbatimCoordinates" xlink:type="simple"><named-content content-type="geo-json" specific-use="{&#34;type&#34;:&#34;Point&#34;,&#34;coordinates&#34;:[130.953617,-13.021300]}" id="NCID0EG5AG" xlink:type="simple">13.01.278S 130.57.217E</named-content></named-content>, L. &amp; E. Hendrich leg. (NT 2)”, “DNA M. Balke 2523” [green printed label] (ZSM); 1 ex., “Australia: NT, Litchfield NP, Greenant Creek E Tolmer Falls, 51 m, 21.VIII.2006, <named-content xmlns:xlink="http://www.w3.org/1999/xlink" content-type="dwc:verbatimCoordinates" xlink:type="simple"><named-content content-type="geo-json" specific-use="{&#34;type&#34;:&#34;Point&#34;,&#34;coordinates&#34;:[130.702883,-13.202100]}" id="NCID0EO5AG" xlink:type="simple">13.12.126S 130.42.173E</named-content></named-content>, L. &amp; E. Hendrich leg. (NT 6)”, “DNA M. Balke 1607” [green printed label] (ZSM); 1 ex., “Australia: NT, Kakadu NP, small creek on the road to Gunlom, 101 m, 25.VIII.2006, <named-content xmlns:xlink="http://www.w3.org/1999/xlink" content-type="dwc:verbatimCoordinates" xlink:type="simple"><named-content content-type="geo-json" specific-use="{&#34;type&#34;:&#34;Point&#34;,&#34;coordinates&#34;:[132.436517,-13.507033]}" id="NCID0EW5AG" xlink:type="simple">13.30.422S 132.26.191E</named-content></named-content>, L. &amp; E. Hendrich leg. (NT 16)”, “DNA M. Balke 1603” [green printed label] (ZSM); 6 exs., “Australia, NT, Litchfield NP, Florence Falls, <named-content xmlns:xlink="http://www.w3.org/1999/xlink" content-type="dwc:verbatimCoordinates" xlink:type="simple"><named-content content-type="geo-json" specific-use="{&#34;type&#34;:&#34;Point&#34;,&#34;coordinates&#34;:[132.754444,-12.854167]}" id="NCID0E55AG" xlink:type="simple">12°51'15"S, 132°45'16"E</named-content></named-content>, 63 m, at light, 12.V.2006, leg. Berger &amp; Dostal (5/06)” (CGH); 1 ex., “Australia, NT, Darwin, <named-content xmlns:xlink="http://www.w3.org/1999/xlink" content-type="dwc:verbatimCoordinates" xlink:type="simple"><named-content content-type="geo-json" specific-use="{&#34;type&#34;:&#34;Point&#34;,&#34;coordinates&#34;:[131.780000,-12.856667]}" id="NCID0EG6AG" xlink:type="simple">12°51'24"S, 131°46'48"E</named-content></named-content>, 52 m, at light, leg. Berger &amp; Dostal (2/06)” (CGW); 8 exs., “Australia NT/ Old Stuart Hwy, Scenic Drive, Robin Falls, Creek, 50 m, 7.7.1999, Hendrich leg. Loc. 37/137” (CLH); 1 ex., “Australia NT/Litchfield N.P., Florence Falls Camping Area, 120 m, 4.11.1996 <named-content xmlns:xlink="http://www.w3.org/1999/xlink" content-type="dwc:verbatimCoordinates" xlink:type="simple"><named-content content-type="geo-json" specific-use="{&#34;type&#34;:&#34;Point&#34;,&#34;coordinates&#34;:[130.787000,-13.111750]}" id="NCID0EO6AG" xlink:type="simple">13°06.705'S, 130°47.220'E</named-content></named-content> L. Hendrich leg./Lok. 16” (CLH); 1 male, “Australia, N.T./Kakadu N.P., Gunlom Camp. Area, pool in Monsoonal Forest, ca. 50 m, 3.11.1996, <named-content xmlns:xlink="http://www.w3.org/1999/xlink" content-type="dwc:verbatimCoordinates" xlink:type="simple"><named-content content-type="geo-json" specific-use="{&#34;type&#34;:&#34;Point&#34;,&#34;coordinates&#34;:[132.415483,-13.434700]}" id="NCID0EW6AG" xlink:type="simple">13°26.082'S, 132°24.929'E</named-content></named-content> L. Hendrich leg./Lok. 15” (NMW); 1 ex., “Australia, N.T./Kakadu N.P., Mary River District, Gunlom Camping Area, 50 m, 3.11.1996, <named-content xmlns:xlink="http://www.w3.org/1999/xlink" content-type="dwc:verbatimCoordinates" xlink:type="simple"><named-content content-type="geo-json" specific-use="{&#34;type&#34;:&#34;Point&#34;,&#34;coordinates&#34;:[132.415483,-13.434700]}" id="NCID0E56AG" xlink:type="simple">13°26.082'S, 132°24.929'E</named-content></named-content> L. Hendrich leg./Lok. 15” (CLH); 1 ex., “Australia, Northern Territory, Tiwi Islands (S), Tiwi Cobourg, Melville Island, [<named-content xmlns:xlink="http://www.w3.org/1999/xlink" content-type="dwc:verbatimCoordinates" xlink:type="simple"><named-content content-type="geo-json" specific-use="{&#34;type&#34;:&#34;Point&#34;,&#34;coordinates&#34;:[131.516663,-11.416670]}" id="NCID0EGABG" xlink:type="simple"><named-content content-type="dwc:verbatimCoordinates" xlink:type="simple"><named-content content-type="geo-json" specific-use="{&#34;type&#34;:&#34;Point&#34;,&#34;coordinates&#34;:[131.516663,-11.416670]}" id="NCID0ENABG" xlink:type="simple">-11.41666985, 131.5166626</named-content></named-content></named-content></named-content>], 4.2.1968, Matthews, E. leg.” (ANIC); 1 ex., “NT Darwin [<named-content xmlns:xlink="http://www.w3.org/1999/xlink" content-type="dwc:verbatimCoordinates" xlink:type="simple"><named-content content-type="geo-json" specific-use="{&#34;type&#34;:&#34;Point&#34;,&#34;coordinates&#34;:[130.833100,-12.450000]}" id="NCID0EVABG" xlink:type="simple"><named-content content-type="dwc:verbatimCoordinates" xlink:type="simple"><named-content content-type="geo-json" specific-use="{&#34;type&#34;:&#34;Point&#34;,&#34;coordinates&#34;:[130.833100,-12.450000]}" id="NCID0E3ABG" xlink:type="simple">-12.4500, 130.8331</named-content></named-content></named-content></named-content>] 13/5/1963 CHS Watts”, “25-008438” (SAMA); 2 exs., “Australia NT Darwin Holmes Jungle Pk uv lt Dec2/93 S Peck” (ZSM). <bold><italic>Queensland</italic></bold>: 1 ex., “Australia, QLD, Cape York Peninsula, Lockerbie [<named-content xmlns:xlink="http://www.w3.org/1999/xlink" content-type="dwc:verbatimCoordinates" xlink:type="simple"><named-content content-type="geo-json" specific-use="{&#34;type&#34;:&#34;Point&#34;,&#34;coordinates&#34;:[142.466700,-10.800000]}" id="NCID0EHBBG" xlink:type="simple"><named-content content-type="dwc:verbatimCoordinates" xlink:type="simple"><named-content content-type="geo-json" specific-use="{&#34;type&#34;:&#34;Point&#34;,&#34;coordinates&#34;:[142.466700,-10.800000]}" id="NCID0EOBBG" xlink:type="simple">-10.8, 142.4667</named-content></named-content></named-content></named-content>] 31.3.1964, Common, I.F.B. &amp; Upton, M.S. leg.” (ANIC); 1 ex., “Australia, Queensland, Iron Range Cape York Pen., 26. May 1971-2. June 1971, B.K. Cantrell” (QM); 1 ex., “QLD, Townsville [<named-content xmlns:xlink="http://www.w3.org/1999/xlink" content-type="dwc:verbatimCoordinates" xlink:type="simple"><named-content content-type="geo-json" specific-use="{&#34;type&#34;:&#34;Point&#34;,&#34;coordinates&#34;:[146.680000,-19.200000]}" id="NCID0EWBBG" xlink:type="simple"><named-content content-type="dwc:verbatimCoordinates" xlink:type="simple"><named-content content-type="geo-json" specific-use="{&#34;type&#34;:&#34;Point&#34;,&#34;coordinates&#34;:[146.680000,-19.200000]}" id="NCID0E4BBG" xlink:type="simple">-19.2, 146.68</named-content></named-content></named-content></named-content>], 6-11/2/ 1998, AJ Watts”, “25-001789” (SAMA); 3 exs., “QLD, Heathlands, Cook [<named-content xmlns:xlink="http://www.w3.org/1999/xlink" content-type="dwc:verbatimCoordinates" xlink:type="simple"><named-content content-type="geo-json" specific-use="{&#34;type&#34;:&#34;Point&#34;,&#34;coordinates&#34;:[142.580000,-11.750000]}" id="NCID0EFCBG" xlink:type="simple"><named-content content-type="dwc:verbatimCoordinates" xlink:type="simple"><named-content content-type="geo-json" specific-use="{&#34;type&#34;:&#34;Point&#34;,&#34;coordinates&#34;:[142.580000,-11.750000]}" id="NCID0EMCBG" xlink:type="simple">-11.75, 142.58</named-content></named-content></named-content></named-content>], at light 16/03/1994 Zborowski, P.”, “25-023758-978” (ANIC); 4 exs., “QLD, Heathlands, Cook Pappan Creek [<named-content xmlns:xlink="http://www.w3.org/1999/xlink" content-type="dwc:verbatimCoordinates" xlink:type="simple"><named-content content-type="geo-json" specific-use="{&#34;type&#34;:&#34;Point&#34;,&#34;coordinates&#34;:[142.010000,-12.650000]}" id="NCID0EUCBG" xlink:type="simple"><named-content content-type="dwc:verbatimCoordinates" xlink:type="simple"><named-content content-type="geo-json" specific-use="{&#34;type&#34;:&#34;Point&#34;,&#34;coordinates&#34;:[142.010000,-12.650000]}" id="NCID0E2CBG" xlink:type="simple">-12.65, 142.01</named-content></named-content></named-content></named-content>], at light 18/02/1994 Zborowski, P.”, “25-023756-974” (ANIC); 2 exs., “QLD Cook Iron Range [<named-content xmlns:xlink="http://www.w3.org/1999/xlink" content-type="dwc:verbatimCoordinates" xlink:type="simple"><named-content content-type="geo-json" specific-use="{&#34;type&#34;:&#34;Point&#34;,&#34;coordinates&#34;:[143.283295,-12.733330]}" id="NCID0EDDBG" xlink:type="simple"><named-content content-type="dwc:verbatimCoordinates" xlink:type="simple"><named-content content-type="geo-json" specific-use="{&#34;type&#34;:&#34;Point&#34;,&#34;coordinates&#34;:[143.283295,-12.733330]}" id="NCID0EKDBG" xlink:type="simple">-12.73332977, 143.2832947</named-content></named-content></named-content></named-content>] 11/05/1971 JG Brooks”, “25-019347-156” (ANIC); 1 ex., “QLD Burster Creek [<named-content xmlns:xlink="http://www.w3.org/1999/xlink" content-type="dwc:verbatimCoordinates" xlink:type="simple"><named-content content-type="geo-json" specific-use="{&#34;type&#34;:&#34;Point&#34;,&#34;coordinates&#34;:[142.383300,-10.933330]}" id="NCID0ESDBG" xlink:type="simple"><named-content content-type="dwc:verbatimCoordinates" xlink:type="simple"><named-content content-type="geo-json" specific-use="{&#34;type&#34;:&#34;Point&#34;,&#34;coordinates&#34;:[142.383300,-10.933330]}" id="NCID0EZDBG" xlink:type="simple">-10.93333, 142.3833</named-content></named-content></named-content></named-content>], open forest, at light, 17/10/1992 Weir, T.A. &amp; Zborowski, P.”, “25-019372-244” (ANIC).</p></tp:treatment-sec><tp:treatment-sec sec-type="description" id="SECID0E5DBG"><title>Description of male.</title><p><bold><italic>Body shape:</italic></bold> In dorsal view, narrowly elongate, broadest at midlength of elytra. Body outline with small discontinuity between pronotum and elytra. Head relatively broad; anterior margin of clypeus not bordered. Pronotum broadest in middle, lateral margins moderately curved. Base of elytra as broad as pronotal base; lateral margins of elytra moderately curved (Fig. <xref ref-type="fig" rid="F4">4</xref>).</p><fig id="F4" position="float" orientation="portrait"><object-id xmlns:xlink="http://www.w3.org/1999/xlink" content-type="doi" xlink:type="simple">10.3897/zookeys.889.39090.figure4</object-id><object-id xmlns:xlink="http://www.w3.org/1999/xlink" content-type="arpha" xlink:type="simple">ADBE83DD-B138-577B-9162-3E5273334F9C</object-id><label>Figure 4.</label><caption><p>Habitus and colouration of <italic><tp:taxon-name><tp:taxon-name-part taxon-name-part-type="genus" reg="Copelatus">Copelatus</tp:taxon-name-part> <tp:taxon-name-part taxon-name-part-type="species" reg="daemeli">daemeli</tp:taxon-name-part></tp:taxon-name></italic>, male with reduced elytral striae. Total length 6.2 mm.</p></caption><graphic xmlns:xlink="http://www.w3.org/1999/xlink" xlink:href="zookeys-889-081-g004.jpg" position="float" orientation="portrait" xlink:type="simple" id="oo_356473.jpg"><uri content-type="original_file" xlink:type="simple">https://binary.pensoft.net/fig/356473</uri></graphic></fig><p><bold><italic>Colouration:</italic></bold> Body dark brown to black, clypeus and sides of pronotum dark ferruginous; appendages testaceous (Fig. <xref ref-type="fig" rid="F4">4</xref>).</p><p><bold><italic>Dorsal surface sculpture:</italic></bold> Whole surface shiny (Fig. <xref ref-type="fig" rid="F4">4</xref>). Head uniformly microreticulated, reticulation weakly impressed with very small meshes. Densely, weakly and minutely punctate; rows of coarse punctures present around inner margin of eyes and in small depression anterolaterally of eyes. Pronotum with lateral beading very thin and indistinct. Microreticulation similar to that of head. Punctation similar to that of head; row of coarse punctures present along anterior margin, basal margin (except for basomedially), and laterally close to sides. Elytra with microreticulation similar to that of head and pronotum, but less impressed. Serial punctures very indistinct, located in striae 4, 6, 8 and 10. Each elytron with ten discal and one well marked submarginal longitudinal stria, alternate striae shorter apically and with a tendency to be interrupted basally. Striae 3 and 5 reduced to a few short grooves and stria 2 broken up basally. Submarginal stria reaching from middle of elytra almost to apical end of stria 10.</p><p><bold><italic>Antennae and legs:</italic></bold> Antenna with antennomeres long and slender. Protibia modified, angled near base, slightly broadened anteriorly. Pro- and mesotarsomeres 1–3 distinctly broadened, with adhesive discs on their ventral side; claws simple.</p><p><bold><italic>Ventral part:</italic></bold> Finely microreticulated, with sparsely distributed, very small punctures. Prosternum obtusely keeled medially. Prosternal process quite strong, convex, narrowly flanged and bluntly pointed. Lateral parts of metaventrite tongue-shaped, very slender. Metacoxal lines deep, close apically, evenly and slightly diverging anteriorly. Metacoxae with short sharp striae and abdominal ventrites 1–3 with larger but weaker longitudinal striae.</p><p><bold><italic>Male genitalia:</italic></bold> Median lobe consisting of a few sclerites, well separated apically (Fig. <xref ref-type="fig" rid="F13">13A, B, C</xref>). Shape of paramere narrowly triangular, with very dense, strong, long setae along dorsal margin (Fig. <xref ref-type="fig" rid="F13">13D</xref>).</p></tp:treatment-sec><tp:treatment-sec sec-type="Female" id="SECID0EYGBG"><title>Female.</title><p>Similar to male in habitus. Protibia simple, not angled basally and only slightly broadened distally; pro- and mesotarsomeres not broadened, without adhesive setae.</p></tp:treatment-sec><tp:treatment-sec sec-type="description" id="SECID0E4GBG"><title>Measurements.</title><p>TL = 6.2–6.3 mm; TL-H = 5.5–5.6 mm; MW = 2.9–2.95 mm.</p></tp:treatment-sec><tp:treatment-sec sec-type="variability" id="SECID0ECHBG"><title>Variability.</title><p>A dimorphic species. Despite the fact that all specimens studied are rather uniform in habitus and colouration, they vary in extension and number of their elytral striae. Several specimens of both sexes, collected at the same spot at the same time with the main form (NT, Robin Falls), have 11 fully developed elytral striae. (Fig. <xref ref-type="fig" rid="F3">3</xref>).</p></tp:treatment-sec><tp:treatment-sec sec-type="Differential diagnosis" id="SECID0EMHBG"><title>Differential diagnosis.</title><p>On the first view <italic><tp:taxon-name><tp:taxon-name-part taxon-name-part-type="genus" reg="Copelatus">C.</tp:taxon-name-part> <tp:taxon-name-part taxon-name-part-type="species" reg="daemeli">daemeli</tp:taxon-name-part></tp:taxon-name></italic> (especially the form with 11 elytral striae) resembles <italic><tp:taxon-name><tp:taxon-name-part taxon-name-part-type="genus" reg="Copelatus">C.</tp:taxon-name-part> <tp:taxon-name-part taxon-name-part-type="species" reg="bakewelli">bakewelli</tp:taxon-name-part></tp:taxon-name></italic> but differs in the lack of short striae on the pronotum, the larger size, and the less developed and often shortened and reduced elytral striae in most of the specimens. Furthermore, both species can easily be separated by the form of the median lobe.</p></tp:treatment-sec><tp:treatment-sec sec-type="distribution" id="SECID0EIIBG"><title>Distribution.</title><p>Endemic. The species is distributed from the Kimberley region in Western Australia, over Northern Territory (Melville Island, Kakadu Area and around Darwin) to coastal Queensland (Cape York Peninsula) south to Townsville (Fig. <xref ref-type="fig" rid="F20">21</xref>). Always rare and collected only in low numbers.</p></tp:treatment-sec><tp:treatment-sec sec-type="habitat" id="SECID0ESIBG"><title>Habitat.</title><p>The habitat of <italic><tp:taxon-name><tp:taxon-name-part taxon-name-part-type="genus" reg="Copelatus">C.</tp:taxon-name-part> <tp:taxon-name-part taxon-name-part-type="species" reg="daemeli">daemeli</tp:taxon-name-part></tp:taxon-name></italic> is not well-known. The few specimens have been collected mainly in seasonal habitats, preferably in forested areas. Several specimens were obtained from isolated pools of intermittent creeks and streams, and pools adjacent to streams in eucalypt or tropical woodland (Fig. <xref ref-type="fig" rid="F30">32A, B</xref>). In Queensland <xref ref-type="bibr" rid="B20">Larson (1993)</xref> found a few specimens in a small, silty drying water hole in the otherwise dry bed of a small intermittent stream. Few specimens were taken from a slow flowing spring-fed stream. The species is also attracted to light.</p></tp:treatment-sec><tp:treatment-sec><!--Section generated to contain objects referenced in tp:taxon-treatment.--><fig id="F13" position="float" orientation="portrait"><object-id xmlns:xlink="http://www.w3.org/1999/xlink" content-type="doi" xlink:type="simple">10.3897/zookeys.889.39090.figure13</object-id><object-id xmlns:xlink="http://www.w3.org/1999/xlink" content-type="arpha" xlink:type="simple">28646016-75AF-5B32-A77D-1294BFD109FA</object-id><label>Figure 13.</label><caption><p><italic><tp:taxon-name><tp:taxon-name-part taxon-name-part-type="genus" reg="Copelatus">Copelatus</tp:taxon-name-part> <tp:taxon-name-part taxon-name-part-type="species" reg="daemeli">daemeli</tp:taxon-name-part></tp:taxon-name></italic><bold>A</bold> median lobe in lateral view, right side <bold>B</bold> median lobe in lateral view, left side <bold>C</bold> median lobe in ventral view <bold>D</bold> left paramere in external view. Scale bar: 0.5 mm.</p></caption><graphic xmlns:xlink="http://www.w3.org/1999/xlink" xlink:href="zookeys-889-081-g013.jpg" position="float" orientation="portrait" xlink:type="simple" id="oo_356482.jpg"><uri content-type="original_file" xlink:type="simple">https://binary.pensoft.net/fig/356482</uri></graphic></fig><fig id="F20" position="float" orientation="portrait"><object-id xmlns:xlink="http://www.w3.org/1999/xlink" content-type="doi" xlink:type="simple">10.3897/zookeys.889.39090.figures20-21</object-id><object-id xmlns:xlink="http://www.w3.org/1999/xlink" content-type="arpha" xlink:type="simple">E6B79FFF-807E-5A88-8E4A-FA3973BCFF25</object-id><label>Figures 20, 21.</label><caption><p>Distribution of <bold>20</bold><italic><tp:taxon-name><tp:taxon-name-part taxon-name-part-type="genus" reg="Copelatus">Copelatus</tp:taxon-name-part> <tp:taxon-name-part taxon-name-part-type="species" reg="bakewelli">bakewelli</tp:taxon-name-part></tp:taxon-name></italic><bold>21</bold><italic><tp:taxon-name><tp:taxon-name-part taxon-name-part-type="genus" reg="Copelatus">C.</tp:taxon-name-part> <tp:taxon-name-part taxon-name-part-type="species" reg="daemeli">daemeli</tp:taxon-name-part></tp:taxon-name></italic>.</p></caption><graphic xmlns:xlink="http://www.w3.org/1999/xlink" xlink:href="zookeys-889-081-g020.jpg" position="float" orientation="portrait" xlink:type="simple" id="oo_356489.jpg"><uri content-type="original_file" xlink:type="simple">https://binary.pensoft.net/fig/356489</uri></graphic></fig><fig id="F30" position="float" orientation="portrait"><object-id xmlns:xlink="http://www.w3.org/1999/xlink" content-type="doi" xlink:type="simple">10.3897/zookeys.889.39090.figure32</object-id><object-id xmlns:xlink="http://www.w3.org/1999/xlink" content-type="arpha" xlink:type="simple">BD4D5A8A-9261-540A-9CE3-1A2F3573E5B5</object-id><label>Figure 32.</label><caption><p>Habitat of <italic><tp:taxon-name><tp:taxon-name-part taxon-name-part-type="genus" reg="Copelatus">Copelatus</tp:taxon-name-part> <tp:taxon-name-part taxon-name-part-type="species" reg="daemeli">daemeli</tp:taxon-name-part></tp:taxon-name></italic><bold>A</bold> Finnis River, Northern Territory, all beetles were at the edge among rotten leaves and twigs <bold>B</bold> small puddle filled with leaf litter at the road to Gunlom, Kakadu National Park, Northern Territory. Photographs by L. Hendrich.</p></caption><graphic xmlns:xlink="http://www.w3.org/1999/xlink" xlink:href="zookeys-889-081-g030.jpg" position="float" orientation="portrait" xlink:type="simple" id="oo_356499.jpg"><uri content-type="original_file" xlink:type="simple">https://binary.pensoft.net/fig/356499</uri></graphic></fig></tp:treatment-sec><ref-list><ref id="B33"><mixed-citation xmlns:xlink="http://www.w3.org/1999/xlink" xlink:type="simple"><person-group><name name-style="western"><surname>Sharp</surname><given-names>D</given-names></name></person-group> (<year>1882</year>) <article-title>On aquatic carnivorous <tp:taxon-name><tp:taxon-name-part taxon-name-part-type="order">Coleoptera</tp:taxon-name-part></tp:taxon-name> or <tp:taxon-name><tp:taxon-name-part taxon-name-part-type="family">Dytiscidae</tp:taxon-name-part></tp:taxon-name>.</article-title><source>Scientific Transactions of the Royal Dublin Society Series</source><volume>2</volume>(<issue>2</issue>): <fpage>179</fpage>–<lpage>1003</lpage>. [+ pls. 7–18]</mixed-citation></ref><ref id="B20"><mixed-citation xmlns:xlink="http://www.w3.org/1999/xlink" xlink:type="simple"><person-group><name name-style="western"><surname>Larson</surname><given-names>DJ</given-names></name></person-group> (<year>1993</year>) <article-title>Ecology of tropical Australian <tp:taxon-name><tp:taxon-name-part taxon-name-part-type="clade">Hydradephaga</tp:taxon-name-part></tp:taxon-name> (<tp:taxon-name><tp:taxon-name-part taxon-name-part-type="class">Insecta</tp:taxon-name-part></tp:taxon-name>: <tp:taxon-name><tp:taxon-name-part taxon-name-part-type="order">Coleoptera</tp:taxon-name-part></tp:taxon-name>). Part 1. Natural history and distribution of northern Queensland species.</article-title><source>Proceedings of the Royal Society of Queensland</source><volume>103</volume>: <fpage>47</fpage>–<lpage>63</lpage>.</mixed-citation></ref><ref id="B36"><mixed-citation xmlns:xlink="http://www.w3.org/1999/xlink" xlink:type="simple"><person-group><name name-style="western"><surname>Watts</surname><given-names>CHS</given-names></name></person-group> (<year>1978</year>) <article-title>A revision of the Australian <tp:taxon-name><tp:taxon-name-part taxon-name-part-type="family">Dytiscidae</tp:taxon-name-part></tp:taxon-name> (<tp:taxon-name><tp:taxon-name-part taxon-name-part-type="order">Coleoptera</tp:taxon-name-part></tp:taxon-name>).</article-title><source>Australian Journal of Zoology Supplement Series</source><volume>57</volume>: <fpage>1</fpage>–<lpage>166</lpage>. <ext-link xlink:type="simple" ext-link-type="doi" xlink:href="10.1071/AJZS057">https://doi.org/10.1071/AJZS057</ext-link></mixed-citation></ref><ref id="B37"><mixed-citation xmlns:xlink="http://www.w3.org/1999/xlink" xlink:type="simple"><person-group><name name-style="western"><surname>Watts</surname><given-names>CHS</given-names></name></person-group> (<year>1985</year>) <article-title>A faunal assessment of Australian <tp:taxon-name><tp:taxon-name-part taxon-name-part-type="clade">Hydradephaga</tp:taxon-name-part></tp:taxon-name>.</article-title><source>Proceedings of the Academy of Natural Sciences of Philadelphia</source><volume>137</volume>: <fpage>22</fpage>–<lpage>28</lpage>.</mixed-citation></ref><ref id="B38"><mixed-citation xmlns:xlink="http://www.w3.org/1999/xlink" xlink:type="simple"><person-group><name name-style="western"><surname>Watts</surname><given-names>CHS</given-names></name></person-group> (<year>2002</year>) <article-title>Checklist and guides to the identification, to genus, of adults and larval Australian water beetles of the families <tp:taxon-name><tp:taxon-name-part taxon-name-part-type="family">Dytiscidae</tp:taxon-name-part></tp:taxon-name>, <tp:taxon-name><tp:taxon-name-part taxon-name-part-type="family">Noteridae</tp:taxon-name-part></tp:taxon-name>, <tp:taxon-name><tp:taxon-name-part taxon-name-part-type="family">Hygrobiidae</tp:taxon-name-part></tp:taxon-name>, <tp:taxon-name><tp:taxon-name-part taxon-name-part-type="family">Haliplidae</tp:taxon-name-part></tp:taxon-name>, <tp:taxon-name><tp:taxon-name-part taxon-name-part-type="family">Gyrinidae</tp:taxon-name-part></tp:taxon-name>, <tp:taxon-name><tp:taxon-name-part taxon-name-part-type="family">Hydraenidae</tp:taxon-name-part></tp:taxon-name> and the superfamily <tp:taxon-name><tp:taxon-name-part taxon-name-part-type="superfamily">Hydrophiloidea</tp:taxon-name-part></tp:taxon-name> (<tp:taxon-name><tp:taxon-name-part taxon-name-part-type="class">Insecta</tp:taxon-name-part></tp:taxon-name>-<tp:taxon-name><tp:taxon-name-part taxon-name-part-type="order">Coleoptera</tp:taxon-name-part></tp:taxon-name>). Cooperative Research Centre for Freshwater Ecology (Australia).</article-title><source>Identification Ecology Guide</source><volume>43</volume>: <fpage>1</fpage>–<lpage>110</lpage>.</mixed-citation></ref><ref id="B28"><mixed-citation xmlns:xlink="http://www.w3.org/1999/xlink" xlink:type="simple"><person-group><name name-style="western"><surname>Nilsson</surname><given-names>AN</given-names></name><name name-style="western"><surname>Hájek</surname><given-names>J</given-names></name></person-group> (<year>2019</year>) A World Catalogue of the Family <tp:taxon-name><tp:taxon-name-part taxon-name-part-type="family">Dytiscidae</tp:taxon-name-part></tp:taxon-name>, or the diving beetles (<tp:taxon-name><tp:taxon-name-part taxon-name-part-type="order">Coleoptera</tp:taxon-name-part></tp:taxon-name>, <tp:taxon-name><tp:taxon-name-part taxon-name-part-type="suborder">Adephaga</tp:taxon-name-part></tp:taxon-name>). Version 1.I.2019. Distributed as a PDF file via Internet. <ext-link xlink:type="simple" ext-link-type="uri" xlink:href="http://www.waterbeetles.eu">http://www.waterbeetles.eu</ext-link> [accessed 08 February 2019]</mixed-citation></ref></ref-list></tp:taxon-treatment>
