# Supplementary material for: Taxonomic revision of Australian Copelatus Erichson, 1832 (Coleoptera, Dytiscidae, Copelatinae)
Source: Zookeys. 2019 Nov 14;889:81–152. doi: 10.3897/zookeys.889.39090 (PMC6872603; doi:10.3897/zookeys.889.39090)
Supplement: XML Treatment for Copelatus irregularis [file zookeys.889.39090-treatment4.xml]

<!DOCTYPE tp:taxon-treatment
  PUBLIC "-//TaxonX//DTD Taxonomic Treatment Publishing DTD v0 20100105//EN" "tax-treatment-NSO.dtd">
<tp:taxon-treatment xmlns:tp="http://www.plazi.org/taxpub"><tp:treatment-meta><kwd-group><label>Taxon classification</label><kwd><named-content xmlns:xlink="http://www.w3.org/1999/xlink" content-type="kingdom">Animalia</named-content></kwd><kwd><named-content xmlns:xlink="http://www.w3.org/1999/xlink" content-type="order">Coleoptera</named-content></kwd><kwd><named-content xmlns:xlink="http://www.w3.org/1999/xlink" content-type="family">Dytiscidae</named-content></kwd></kwd-group><mixed-citation publication-type="journal"><person-group><name><surname>Hendrich</surname><given-names>Lars</given-names></name><name><surname>Shaverdo</surname><given-names>Helena</given-names></name><name><surname>Hájek</surname><given-names>Jiří</given-names></name><name><surname>Balke</surname><given-names>Michael</given-names></name></person-group><article-title>Taxonomic revision of Australian <italic><tp:taxon-name><tp:taxon-name-part taxon-name-part-type="genus" reg="Copelatus">Copelatus</tp:taxon-name-part></tp:taxon-name></italic> Erichson, 1832 (<tp:taxon-name><tp:taxon-name-part taxon-name-part-type="order">Coleoptera</tp:taxon-name-part></tp:taxon-name>, <tp:taxon-name><tp:taxon-name-part taxon-name-part-type="family">Dytiscidae</tp:taxon-name-part></tp:taxon-name>, <tp:taxon-name><tp:taxon-name-part taxon-name-part-type="subfamily">Copelatinae</tp:taxon-name-part></tp:taxon-name>)</article-title><source>Zookeys</source><day>14</day><month>11</month><year>2019</year><volume>889</volume><fpage>81</fpage><lpage>152</lpage><pub-id pub-id-type="doi">10.3897/zookeys.889.39090</pub-id></mixed-citation></tp:treatment-meta><tp:nomenclature><tp:taxon-name><object-id xmlns:xlink="http://www.w3.org/1999/xlink" content-type="arpha" xlink:type="simple">DD105FE9-1782-58F5-8159-8A383B009095</object-id>
              <tp:taxon-name-part taxon-name-part-type="genus" reg="Copelatus">Copelatus</tp:taxon-name-part>
              <tp:taxon-name-part taxon-name-part-type="species" reg="irregularis">irregularis</tp:taxon-name-part>
            </tp:taxon-name><tp:taxon-authority>W.J. Macleay, 1871</tp:taxon-authority><xref ref-type="fig" rid="F5">Figures 5</xref><xref ref-type="fig" rid="F14">, 14</xref><xref ref-type="fig" rid="F22">, 23</xref><xref ref-type="fig" rid="F29">, 31</xref><xref ref-type="fig" rid="F32">, 34</xref><tp:nomenclature-citation-list><tp:nomenclature-citation><tp:taxon-name>
                  <tp:taxon-name-part taxon-name-part-type="genus" reg="Copelatus">Copelatus</tp:taxon-name-part> <tp:taxon-name-part taxon-name-part-type="species" reg="irregularis">irregularis</tp:taxon-name-part></tp:taxon-name><comment>W.J. <xref ref-type="bibr" rid="B22">Macleay 1871</xref>: 126 (original description); <xref ref-type="bibr" rid="B36">Watts 1978</xref>: 126 (description); <xref ref-type="bibr" rid="B37">Watts 1985</xref>: 26 (general distribution); <xref ref-type="bibr" rid="B20">Larson 1993</xref>: 52 (habitat information); <xref ref-type="bibr" rid="B21">Larson 1997</xref>: 275 (habitat information); <xref ref-type="bibr" rid="B15">Hendrich 2003</xref>: 51 (new records); <xref ref-type="bibr" rid="B38">Watts 2002</xref>: 42 (checklist); <xref ref-type="bibr" rid="B28">Nilsson and Hájek 2019</xref>: 62 (catalogue).</comment></tp:nomenclature-citation></tp:nomenclature-citation-list></tp:nomenclature><tp:treatment-sec sec-type="type locality" id="SECID0ERMBG"><title>Type locality.</title><p>“[Australia, Queensland] Lizard Island”.</p></tp:treatment-sec><tp:treatment-sec sec-type="type material" id="SECID0EWMBG"><title>Type material.</title><p>ANIC, studied but the exact data not noted.</p></tp:treatment-sec><tp:treatment-sec sec-type="material" id="SECID0E2MBG"><title>Material studied (221 specimens).</title><p><bold><italic>Western Australia:</italic></bold> 8 exs., “WA, E-Pilbara, Weeli Wolli Springs, NW of Newman [555 m], <named-content xmlns:xlink="http://www.w3.org/1999/xlink" content-type="dwc:verbatimCoordinates" xlink:type="simple"><named-content content-type="geo-json" specific-use="{&#34;type&#34;:&#34;Point&#34;,&#34;coordinates&#34;:[119.211017,-22.914767]}" id="NCID0EJNBG" xlink:type="simple">22°54.886'S, 119°12.661'E</named-content></named-content>, 2005, C.H.S. Watts leg.”, “DNA Balke 2655”, “DNA Balke 2656” [green printed labels] (ZSM); 3 exs., “AUSTRALIA/WA/Shire of Wyndham – East Kimberley, Gibb River Raod, Barnett River Gorge, <named-content xmlns:xlink="http://www.w3.org/1999/xlink" content-type="dwc:verbatimCoordinates" xlink:type="simple"><named-content content-type="geo-json" specific-use="{&#34;type&#34;:&#34;Point&#34;,&#34;coordinates&#34;:[126.125119,-16.537547]}" id="NCID0ERNBG" xlink:type="simple">16°32'15.17"S, 126°7'30.43"E</named-content></named-content>, 450 m, 19.6.1999, Hendrich leg. Loc. 17/117” (CLH); 7 exs., “WA Palm Springs 9/09/2001, JSC” (DPAW); 4 exs., “WA Warrie Springs 8/09/2001 MDS” (DPAW); 4 exs., “AUSTRALIA WA, Mt Fanny 08/07/1969, Giles 50 mi 180, <named-content xmlns:xlink="http://www.w3.org/1999/xlink" content-type="dwc:verbatimCoordinates" xlink:type="simple"><named-content content-type="geo-json" specific-use="{&#34;type&#34;:&#34;Point&#34;,&#34;coordinates&#34;:[128.583333,-25.783333]}" id="NCID0EZNBG" xlink:type="simple">25°47'S, 128°35'E</named-content></named-content>, Giuliani D.D. leg.” (WAM); 3 exs., “AUSTRALIA WA, Synnot Range 01/09/1969, <named-content xmlns:xlink="http://www.w3.org/1999/xlink" content-type="dwc:verbatimCoordinates" xlink:type="simple"><named-content content-type="geo-json" specific-use="{&#34;type&#34;:&#34;Point&#34;,&#34;coordinates&#34;:[125.466667,-16.416667]}" id="NCID0EBOBG" xlink:type="simple">16°25'S, 125°28'E</named-content></named-content>, Giuliani D.D. leg.” (WAM); 1 ex., “AUSTRALIA/WA, Gill Pinnacle, 10/07/1969, <named-content xmlns:xlink="http://www.w3.org/1999/xlink" content-type="dwc:verbatimCoordinates" xlink:type="simple"><named-content content-type="geo-json" specific-use="{&#34;type&#34;:&#34;Point&#34;,&#34;coordinates&#34;:[128.783333,-24.900000]}" id="NCID0EJOBG" xlink:type="simple">24°54'S, 128°47'E</named-content></named-content>, Giuliani D.D. leg.” (WAM); 2 exs., “AUSTRALIA/WA, Charnley River, 25 mi E Beverley Springs, 09/09/1969, <named-content xmlns:xlink="http://www.w3.org/1999/xlink" content-type="dwc:verbatimCoordinates" xlink:type="simple"><named-content content-type="geo-json" specific-use="{&#34;type&#34;:&#34;Point&#34;,&#34;coordinates&#34;:[125.433333,-16.250000]}" id="NCID0EROBG" xlink:type="simple">16°15'S, 125°26'E</named-content></named-content>, Giuliani D.D. leg.” (WAM); 4 exs., “AUSTRALIA/ WA, Nullagine [<named-content xmlns:xlink="http://www.w3.org/1999/xlink" content-type="dwc:verbatimCoordinates" xlink:type="simple"><named-content content-type="geo-json" specific-use="{&#34;type&#34;:&#34;Point&#34;,&#34;coordinates&#34;:[120.116600,-21.883300]}" id="NCID0EZOBG" xlink:type="simple"><named-content content-type="dwc:verbatimCoordinates" xlink:type="simple"><named-content content-type="geo-json" specific-use="{&#34;type&#34;:&#34;Point&#34;,&#34;coordinates&#34;:[120.116600,-21.883300]}" id="NCID0EAPBG" xlink:type="simple">-21.8833, 120.1166</named-content></named-content></named-content></named-content>] 19.–20.1.1974, Douglas A.M. &amp; M.J. leg.” (WAM); 2 exs., “AUSTRALIA/WA, Marandoo Camp, at light, <named-content xmlns:xlink="http://www.w3.org/1999/xlink" content-type="dwc:verbatimCoordinates" xlink:type="simple"><named-content content-type="geo-json" specific-use="{&#34;type&#34;:&#34;Point&#34;,&#34;coordinates&#34;:[118.100000,-22.633333]}" id="NCID0EIPBG" xlink:type="simple">22°38'S, 118°06'E</named-content></named-content>, 5.–19.5.1980, Houston, T.F. et al. leg.” (WAM); 1 ex., “AUSTRALIA/WA, Lyons River, Mt Augustus, at light, <named-content xmlns:xlink="http://www.w3.org/1999/xlink" content-type="dwc:verbatimCoordinates" xlink:type="simple"><named-content content-type="geo-json" specific-use="{&#34;type&#34;:&#34;Point&#34;,&#34;coordinates&#34;:[116.830000,-24.320000]}" id="NCID0EQPBG" xlink:type="simple">24°19'12"S, 116°49'48"E</named-content></named-content>, 2.–3-IX.1980, Howard, C.A. &amp; Houston, T.F. leg.” (WAM); 1 ex., “Western Australia, Pilbara, Ashburton (S), Millstream, Deep Reach [<named-content xmlns:xlink="http://www.w3.org/1999/xlink" content-type="dwc:verbatimCoordinates" xlink:type="simple"><named-content content-type="geo-json" specific-use="{&#34;type&#34;:&#34;Point&#34;,&#34;coordinates&#34;:[117.066700,-21.583330]}" id="NCID0EYPBG" xlink:type="simple"><named-content content-type="dwc:verbatimCoordinates" xlink:type="simple"><named-content content-type="geo-json" specific-use="{&#34;type&#34;:&#34;Point&#34;,&#34;coordinates&#34;:[117.066700,-21.583330]}" id="NCID0E6PBG" xlink:type="simple">-21.58333, 117.0667</named-content></named-content></named-content></named-content>], 8.11.1970, Britton, E.B.” (ANIC); 1 ex., “Australia, WA, Pilbara, Hamersley Range, 17 km S Auski Roadhouse, Fig. Tree Crossing 400 m, 28.8.2002, <named-content xmlns:xlink="http://www.w3.org/1999/xlink" content-type="dwc:verbatimCoordinates" xlink:type="simple"><named-content content-type="geo-json" specific-use="{&#34;type&#34;:&#34;Point&#34;,&#34;coordinates&#34;:[118.733333,-22.533333]}" id="NCID0EHQBG" xlink:type="simple">22°32'S, 118°44'E</named-content></named-content>, Hendrich leg. (Loc. WA 9/173)” (CLH); 2 exs., “Australia, WA, Pilbara, Hamersley Range, Karijini N.P., Dales Gorge [Fortescue Falls and Circular Pool], 400 m, 28.8.2002, <named-content xmlns:xlink="http://www.w3.org/1999/xlink" content-type="dwc:verbatimCoordinates" xlink:type="simple"><named-content content-type="geo-json" specific-use="{&#34;type&#34;:&#34;Point&#34;,&#34;coordinates&#34;:[118.583333,-22.483333]}" id="NCID0EPQBG" xlink:type="simple">22°29'S, 118°35'E</named-content></named-content>, Hendrich leg. (Loc. WA 10/174)” (CLH); 2 exs., “Australia, WA, Pilbara, Hamersley Range, Karijini N.P., Kalamina Gorge, 450 m, 29.8.2002, <named-content xmlns:xlink="http://www.w3.org/1999/xlink" content-type="dwc:verbatimCoordinates" xlink:type="simple"><named-content content-type="geo-json" specific-use="{&#34;type&#34;:&#34;Point&#34;,&#34;coordinates&#34;:[118.383333,-22.416667]}" id="NCID0EXQBG" xlink:type="simple">22°25'S, 118°23'E</named-content></named-content>, Hendrich leg. (Loc. WA 11/175)” (CLH); 1 ex., “Australia, WA, Pilbara, Hamersley Range, Karijini N.P., Knox Gorge, 450 m, 29.8.2002, <named-content xmlns:xlink="http://www.w3.org/1999/xlink" content-type="dwc:verbatimCoordinates" xlink:type="simple"><named-content content-type="geo-json" specific-use="{&#34;type&#34;:&#34;Point&#34;,&#34;coordinates&#34;:[118.300000,-22.350000]}" id="NCID0E6QBG" xlink:type="simple">22°21'S, 118°18'E</named-content></named-content>, Hendrich leg. (Loc. WA 12/176)” (CLH). 1 ex., “W AUSTRALIA, E-Pilbara, Weeli Wolli Springs, <named-content xmlns:xlink="http://www.w3.org/1999/xlink" content-type="dwc:verbatimCoordinates" xlink:type="simple"><named-content content-type="geo-json" specific-use="{&#34;type&#34;:&#34;Point&#34;,&#34;coordinates&#34;:[119.211017,-22.914767]}" id="NCID0EHRBG" xlink:type="simple">22°54.886'S, 119°12.661'E</named-content></named-content>, 555 m, xi.2001, M. Häckel leg.” (NMPC). <bold><italic>Northern Territory</italic></bold>: 12 exs., “Australia NT, Trephina Gorge, East MacDonnell Ranges [<named-content xmlns:xlink="http://www.w3.org/1999/xlink" content-type="dwc:verbatimCoordinates" xlink:type="simple"><named-content content-type="geo-json" specific-use="{&#34;type&#34;:&#34;Point&#34;,&#34;coordinates&#34;:[134.375000,-23.529000]}" id="NCID0ESRBG" xlink:type="simple"><named-content content-type="dwc:verbatimCoordinates" xlink:type="simple"><named-content content-type="geo-json" specific-use="{&#34;type&#34;:&#34;Point&#34;,&#34;coordinates&#34;:[134.375000,-23.529000]}" id="NCID0EZRBG" xlink:type="simple">-23.529, 134.375</named-content></named-content></named-content></named-content>], October 1972, leg. M. Baehr” (CLH, ZSM); 1 ex., “Australia, NT, Litchfield NP, Florence Falls, <named-content xmlns:xlink="http://www.w3.org/1999/xlink" content-type="dwc:verbatimCoordinates" xlink:type="simple"><named-content content-type="geo-json" specific-use="{&#34;type&#34;:&#34;Point&#34;,&#34;coordinates&#34;:[132.754444,-12.854167]}" id="NCID0EBSBG" xlink:type="simple">12°51'15"S, 132°45'16"E</named-content></named-content>, 63 m, at light, 12.V.2006, leg. Berger &amp; Dostal (5/06)” (CGW); 2 exs., “Australia, NT, 80 km W Roper Bar, <named-content xmlns:xlink="http://www.w3.org/1999/xlink" content-type="dwc:verbatimCoordinates" xlink:type="simple"><named-content content-type="geo-json" specific-use="{&#34;type&#34;:&#34;Point&#34;,&#34;coordinates&#34;:[133.957778,-14.905278]}" id="NCID0EJSBG" xlink:type="simple">14°54'19"S, 133°57'28"E</named-content></named-content>, 78 m, at light, 14.V.2006, leg. Berger &amp; Dostal (7/06)” (CGW); 1 ex., “Australia, NT, 40 km v. Port Roper, <named-content xmlns:xlink="http://www.w3.org/1999/xlink" content-type="dwc:verbatimCoordinates" xlink:type="simple"><named-content content-type="geo-json" specific-use="{&#34;type&#34;:&#34;Point&#34;,&#34;coordinates&#34;:[135.056861,-14.901333]}" id="NCID0ERSBG" xlink:type="simple">14°54'04.8"S, 135°03'24.7"E</named-content></named-content>, 134 m, 15.V.2006, leg. Berger &amp; Dostal” (CGW); 1 male, “Australia, N.T./Kakadu N.P., Jim Jim District, Barramundie Gorge, Maguk, 50 m, 31.10.1996, <named-content xmlns:xlink="http://www.w3.org/1999/xlink" content-type="dwc:verbatimCoordinates" xlink:type="simple"><named-content content-type="geo-json" specific-use="{&#34;type&#34;:&#34;Point&#34;,&#34;coordinates&#34;:[132.436633,-13.313717]}" id="NCID0EZSBG" xlink:type="simple">13°18.823'S, 132°26.198'E</named-content></named-content>. L. Hendrich leg./ Lok. 9” (NMW); 8 males, 4 females, “Australia, N.T./Kakadu N.P., Gunlom Camp. Area, pool in Monsoonal Forest, ca. 50 m, 3.11.1996, <named-content xmlns:xlink="http://www.w3.org/1999/xlink" content-type="dwc:verbatimCoordinates" xlink:type="simple"><named-content content-type="geo-json" specific-use="{&#34;type&#34;:&#34;Point&#34;,&#34;coordinates&#34;:[132.415483,-13.434700]}" id="NCID0EBTBG" xlink:type="simple">13°26.082'S, 132°24.929'E</named-content></named-content> L. Hendrich leg./Lok. 15” (NMW); 1 male “Thorey 1867” [partly hw], “Nov: Holl: bor:” [hw], “Coll. Mus. Vindob.” (NHW). 2 exs., “Australia: NT, Litchfield NP, TJAYNERA FALLS, <named-content xmlns:xlink="http://www.w3.org/1999/xlink" content-type="dwc:verbatimCoordinates" xlink:type="simple"><named-content content-type="geo-json" specific-use="{&#34;type&#34;:&#34;Point&#34;,&#34;coordinates&#34;:[130.733333,-13.250000]}" id="NCID0EJTBG" xlink:type="simple">13°15'S, 130°44'E</named-content></named-content>, 63 m, S. Jákl leg., 20–27.XI.2008” (NMPC); 1 ex., “Australia: NT, Victoria Highway, 110 km to KUNUNURRA, <named-content xmlns:xlink="http://www.w3.org/1999/xlink" content-type="dwc:verbatimCoordinates" xlink:type="simple"><named-content content-type="geo-json" specific-use="{&#34;type&#34;:&#34;Point&#34;,&#34;coordinates&#34;:[129.550000,-15.950000]}" id="NCID0ERTBG" xlink:type="simple">15°57'S, 129°33'E</named-content></named-content>, 76 m, S. Jákl leg., 30.XI.2008” (NMPC); 1 ex., “Australia: NT, Nitmiluk NP, Edit Falls, <named-content xmlns:xlink="http://www.w3.org/1999/xlink" content-type="dwc:verbatimCoordinates" xlink:type="simple"><named-content content-type="geo-json" specific-use="{&#34;type&#34;:&#34;Point&#34;,&#34;coordinates&#34;:[132.100000,-14.166667]}" id="NCID0EZTBG" xlink:type="simple">14°10'S, 132°06'E</named-content></named-content>, 37 m, S. Jákl leg., 3.XII.2008” (NMPC); 1 ex., “Australia: NT, 70 km SW of Mataranka, <named-content xmlns:xlink="http://www.w3.org/1999/xlink" content-type="dwc:verbatimCoordinates" xlink:type="simple"><named-content content-type="geo-json" specific-use="{&#34;type&#34;:&#34;Point&#34;,&#34;coordinates&#34;:[132.833333,-15.016667]}" id="NCID0EBUBG" xlink:type="simple">15°1'S, 132°50'E</named-content></named-content>, 190 m, S. Jákl leg., 22.–23.XII.2008” (NMPC); 2 exs., “Australia NT, 25 km S of Katherine, 168 m, <named-content xmlns:xlink="http://www.w3.org/1999/xlink" content-type="dwc:verbatimCoordinates" xlink:type="simple"><named-content content-type="geo-json" specific-use="{&#34;type&#34;:&#34;Point&#34;,&#34;coordinates&#34;:[132.416667,-14.516667]}" id="NCID0EJUBG" xlink:type="simple">14°31'S, 132°25'E</named-content></named-content>, 16.–17.1.2009, Sv. Bílý leg.” (NMPC). <bold><italic>Queensland</italic></bold>: 2 exs., “AUSTRALIA, QLD. Mulgrave R, nr The Fisheries Nov. 9/90 Larson” (ZSM); 3 exs., “AUSTRALIA QLD. McLeod R nr base Windsor Tableland Nov. 12/90 Larson” (ZSM); 4 exs., “Australia S QLD, N Stradbroke Island, creek @Trans-island Rd. 1 km SE Brown Lake, 18.X.2014, <named-content xmlns:xlink="http://www.w3.org/1999/xlink" content-type="dwc:verbatimCoordinates" xlink:type="simple"><named-content content-type="geo-json" specific-use="{&#34;type&#34;:&#34;Point&#34;,&#34;coordinates&#34;:[153.436328,-27.502342]}" id="NCID0EUUBG" xlink:type="simple">27°30'8.43"S, 153°26'10.78"E</named-content></named-content>, Lars Hendrich leg. (QLD2/14)” (NMW); 1 ex., “QL, 35–47 km SWW Mt. Gamet, 31.I.-4.II.2012, leg. S. Prebsl” (CGW); 11 exs., “Australia, QL, Ravenshoe, 90 km W Innisfail, 900 m, 20.I.1993, leg. G. Wewalka (16)” (CGW); 18 exs., “Australia, QL, Greenvale, 150 km NW Charters Towers, 600 m, 19.I.1993, leg. G. Wewalka (12–14)” (CGW); 6 exs., “Australia QLD/30 km NNW Mareeba, near Mitchell Lake, 9.11. 1996 Hendrich leg./Lok. 20” (CLH); 6 exs., „Australia: S QLD, 40 km E Bundaberg, Tusky Creek, 9 m, 26.IX.2006, <named-content xmlns:xlink="http://www.w3.org/1999/xlink" content-type="dwc:verbatimCoordinates" xlink:type="simple"><named-content content-type="geo-json" specific-use="{&#34;type&#34;:&#34;Point&#34;,&#34;coordinates&#34;:[152.024617,-24.652317]}" id="NCID0E3UBG" xlink:type="simple">24.39.139S 152.01.477E</named-content></named-content>, L. &amp; E. Hendrich leg. (QLD 52)” (ZSM); 6 exs., “Australia: C QLD, 18 km S Calen, Mt. Charlton-Calen Road, Boulder Creek, 42 m, 23.IX.2006, <named-content xmlns:xlink="http://www.w3.org/1999/xlink" content-type="dwc:verbatimCoordinates" xlink:type="simple"><named-content content-type="geo-json" specific-use="{&#34;type&#34;:&#34;Point&#34;,&#34;coordinates&#34;:[148.720517,-21.006083]}" id="NCID0EEVBG" xlink:type="simple">21.00.365S 148.43.231E</named-content></named-content>, L. &amp; E. Hendrich leg. (QLD 45)” (ZSM); 3 exs., “Australia: C QLD, 10 km S Mizani, Lake Kinchant, seapage, 48 m, 24.IX.2006, <named-content xmlns:xlink="http://www.w3.org/1999/xlink" content-type="dwc:verbatimCoordinates" xlink:type="simple"><named-content content-type="geo-json" specific-use="{&#34;type&#34;:&#34;Point&#34;,&#34;coordinates&#34;:[148.892033,-21.193000]}" id="NCID0EMVBG" xlink:type="simple">21.11.580S 148.53.522E</named-content></named-content>, L. &amp; E. Hendrich leg. (QLD 46)” (ZSM); 11 exs., “Australia: C QLD, Paluma Road 4 km W Bruce Hwy, Maiden Hair Fern Crk., 270 m, 20.IX.2006, <named-content xmlns:xlink="http://www.w3.org/1999/xlink" content-type="dwc:verbatimCoordinates" xlink:type="simple"><named-content content-type="geo-json" specific-use="{&#34;type&#34;:&#34;Point&#34;,&#34;coordinates&#34;:[146.284500,-19.002700]}" id="NCID0EUVBG" xlink:type="simple">19.00.162S 146.17.070E</named-content></named-content>, L. &amp; E. Hendrich leg. (QLD 40)”, 4 specimens with “DNA Balke 1863”, “DNA Balke 1864”, “DNA Balke 2140”, “DNA Balke 2141” [green printed labels] (CLH, ZSM); 2 exs., “Australia: S QLD, Winfield, Winfield Road, forest pool, 21 m, 26.IX.2006, <named-content xmlns:xlink="http://www.w3.org/1999/xlink" content-type="dwc:verbatimCoordinates" xlink:type="simple"><named-content content-type="geo-json" specific-use="{&#34;type&#34;:&#34;Point&#34;,&#34;coordinates&#34;:[152.008550,-24.568067]}" id="NCID0E3VBG" xlink:type="simple">24.34.084S 152.00.513E</named-content></named-content>, L. &amp; E. Hendrich leg. (QLD 54)” (CLH); 1 ex., “Queensland, Pt. Denison [Port Denison, now Bowen <named-content xmlns:xlink="http://www.w3.org/1999/xlink" content-type="dwc:verbatimCoordinates" xlink:type="simple"><named-content content-type="geo-json" specific-use="{&#34;type&#34;:&#34;Point&#34;,&#34;coordinates&#34;:[148.250000,-20.050000]}" id="NCID0EEWBG" xlink:type="simple"><named-content content-type="dwc:verbatimCoordinates" xlink:type="simple"><named-content content-type="geo-json" specific-use="{&#34;type&#34;:&#34;Point&#34;,&#34;coordinates&#34;:[148.250000,-20.050000]}" id="NCID0ELWBG" xlink:type="simple">-20.05, 148.25</named-content></named-content></named-content></named-content>]” (ANIC); 1 ex., “Queensland, North Burnett (R) Gayndah, [<named-content xmlns:xlink="http://www.w3.org/1999/xlink" content-type="dwc:verbatimCoordinates" xlink:type="simple"><named-content content-type="geo-json" specific-use="{&#34;type&#34;:&#34;Point&#34;,&#34;coordinates&#34;:[151.600000,-25.633333]}" id="NCID0ETWBG" xlink:type="simple"><named-content content-type="dwc:verbatimCoordinates" xlink:type="simple"><named-content content-type="geo-json" specific-use="{&#34;type&#34;:&#34;Point&#34;,&#34;coordinates&#34;:[151.600000,-25.633333]}" id="NCID0E1WBG" xlink:type="simple">-25.63333333, 151.6</named-content></named-content></named-content></named-content>]” (ANIC); 1 ex., “Queensland Tablelands, N side of Lake Tinaroo, 9.11.1966 [<named-content xmlns:xlink="http://www.w3.org/1999/xlink" content-type="dwc:verbatimCoordinates" xlink:type="simple"><named-content content-type="geo-json" specific-use="{&#34;type&#34;:&#34;Point&#34;,&#34;coordinates&#34;:[145.550000,-17.166670]}" id="NCID0ECXBG" xlink:type="simple"><named-content content-type="dwc:verbatimCoordinates" xlink:type="simple"><named-content content-type="geo-json" specific-use="{&#34;type&#34;:&#34;Point&#34;,&#34;coordinates&#34;:[145.550000,-17.166670]}" id="NCID0EJXBG" xlink:type="simple">-17.16667, 145.55</named-content></named-content></named-content></named-content>], Britton, E.B.” (ANIC). 1 ex., “Queensland, Tablelands, Mt. Lewis, tin working site, 3.12.1968 [<named-content xmlns:xlink="http://www.w3.org/1999/xlink" content-type="dwc:verbatimCoordinates" xlink:type="simple"><named-content content-type="geo-json" specific-use="{&#34;type&#34;:&#34;Point&#34;,&#34;coordinates&#34;:[145.283295,-16.583330]}" id="NCID0ERXBG" xlink:type="simple"><named-content content-type="dwc:verbatimCoordinates" xlink:type="simple"><named-content content-type="geo-json" specific-use="{&#34;type&#34;:&#34;Point&#34;,&#34;coordinates&#34;:[145.283295,-16.583330]}" id="NCID0EYXBG" xlink:type="simple">-16.58333015, 145.2832947</named-content></named-content></named-content></named-content>], Britton, E.B. &amp; Misko, S.” (ANIC); 1 ex., “Queensland, Townsville (C), Mt. Spec, 5.1.1965, <named-content xmlns:xlink="http://www.w3.org/1999/xlink" content-type="dwc:verbatimCoordinates" xlink:type="simple"><named-content content-type="geo-json" specific-use="{&#34;type&#34;:&#34;Point&#34;,&#34;coordinates&#34;:[146.183333,-18.950000]}" id="NCID0EAYBG" xlink:type="simple"><named-content content-type="dwc:verbatimCoordinates" xlink:type="simple"><named-content content-type="geo-json" specific-use="{&#34;type&#34;:&#34;Point&#34;,&#34;coordinates&#34;:[146.183333,-18.950000]}" id="NCID0EHYBG" xlink:type="simple">-18.95, 146.1833333</named-content></named-content></named-content></named-content>, Brooks, J.G.” (ANIC); 1 ex., “Queensland Rockhampton (R) Pistol Gap, Byfield, 10.1.1970 [<named-content xmlns:xlink="http://www.w3.org/1999/xlink" content-type="dwc:verbatimCoordinates" xlink:type="simple"><named-content content-type="geo-json" specific-use="{&#34;type&#34;:&#34;Point&#34;,&#34;coordinates&#34;:[150.666667,-22.833333]}" id="NCID0EPYBG" xlink:type="simple"><named-content content-type="dwc:verbatimCoordinates" xlink:type="simple"><named-content content-type="geo-json" specific-use="{&#34;type&#34;:&#34;Point&#34;,&#34;coordinates&#34;:[150.666667,-22.833333]}" id="NCID0EWYBG" xlink:type="simple">-22.83333333, 150.6666667</named-content></named-content></named-content></named-content>], Britton, Holloway &amp; Misko” (ANIC); 1 ex., “Queensland, 9 miles W of Paluma, Charters Towers (R), 15.4.1969 [<named-content xmlns:xlink="http://www.w3.org/1999/xlink" content-type="dwc:verbatimCoordinates" xlink:type="simple"><named-content content-type="geo-json" specific-use="{&#34;type&#34;:&#34;Point&#34;,&#34;coordinates&#34;:[146.066700,-19.100000]}" id="NCID0E5YBG" xlink:type="simple"><named-content content-type="dwc:verbatimCoordinates" xlink:type="simple"><named-content content-type="geo-json" specific-use="{&#34;type&#34;:&#34;Point&#34;,&#34;coordinates&#34;:[146.066700,-19.100000]}" id="NCID0EFZBG" xlink:type="simple">-19.1, 146.0667</named-content></named-content></named-content></named-content>], Common, I.F.B. &amp; Upton, M.S.” (ANIC); 1 ex., “North Queensland, Magnetic Island [<named-content xmlns:xlink="http://www.w3.org/1999/xlink" content-type="dwc:verbatimCoordinates" xlink:type="simple"><named-content content-type="geo-json" specific-use="{&#34;type&#34;:&#34;Point&#34;,&#34;coordinates&#34;:[146.833300,-19.133330]}" id="NCID0ENZBG" xlink:type="simple"><named-content content-type="dwc:verbatimCoordinates" xlink:type="simple"><named-content content-type="geo-json" specific-use="{&#34;type&#34;:&#34;Point&#34;,&#34;coordinates&#34;:[146.833300,-19.133330]}" id="NCID0EUZBG" xlink:type="simple">-19.13333, 146.8333</named-content></named-content></named-content></named-content>], Lea, A.M.” (ANIC); 1 ex., “Queensland Tablelands (R) Mary Creek [<named-content xmlns:xlink="http://www.w3.org/1999/xlink" content-type="dwc:verbatimCoordinates" xlink:type="simple"><named-content content-type="geo-json" specific-use="{&#34;type&#34;:&#34;Point&#34;,&#34;coordinates&#34;:[145.200000,-16.550000]}" id="NCID0E3ZBG" xlink:type="simple"><named-content content-type="dwc:verbatimCoordinates" xlink:type="simple"><named-content content-type="geo-json" specific-use="{&#34;type&#34;:&#34;Point&#34;,&#34;coordinates&#34;:[145.200000,-16.550000]}" id="NCID0ED1BG" xlink:type="simple">-16.55, 145.2</named-content></named-content></named-content></named-content>], 4.12.1968 Britton, E.B. &amp; Misko, S.” (ANIC); 1 ex., “Queensland, Townsville (general), 26.3.1968 [<named-content xmlns:xlink="http://www.w3.org/1999/xlink" content-type="dwc:verbatimCoordinates" xlink:type="simple"><named-content content-type="geo-json" specific-use="{&#34;type&#34;:&#34;Point&#34;,&#34;coordinates&#34;:[146.816666,-19.266670]}" id="NCID0EL1BG" xlink:type="simple"><named-content content-type="dwc:verbatimCoordinates" xlink:type="simple"><named-content content-type="geo-json" specific-use="{&#34;type&#34;:&#34;Point&#34;,&#34;coordinates&#34;:[146.816666,-19.266670]}" id="NCID0ES1BG" xlink:type="simple">-19.26667023, 146.8166656</named-content></named-content></named-content></named-content>] Ferrar, P.” (ANIC); 1 ex., “Queensland, Cardstone, 16.12.1965 [<named-content xmlns:xlink="http://www.w3.org/1999/xlink" content-type="dwc:verbatimCoordinates" xlink:type="simple"><named-content content-type="geo-json" specific-use="{&#34;type&#34;:&#34;Point&#34;,&#34;coordinates&#34;:[145.583333,-17.766667]}" id="NCID0E11BG" xlink:type="simple"><named-content content-type="dwc:verbatimCoordinates" xlink:type="simple"><named-content content-type="geo-json" specific-use="{&#34;type&#34;:&#34;Point&#34;,&#34;coordinates&#34;:[145.583333,-17.766667]}" id="NCID0EB2BG" xlink:type="simple">-17.76666667, 145.5833333</named-content></named-content></named-content></named-content>] Hyde, K.” (ANIC); 1 ex., “Queensland, Townsville (general) [<named-content xmlns:xlink="http://www.w3.org/1999/xlink" content-type="dwc:verbatimCoordinates" xlink:type="simple"><named-content content-type="geo-json" specific-use="{&#34;type&#34;:&#34;Point&#34;,&#34;coordinates&#34;:[146.816666,-19.266670]}" id="NCID0EJ2BG" xlink:type="simple"><named-content content-type="dwc:verbatimCoordinates" xlink:type="simple"><named-content content-type="geo-json" specific-use="{&#34;type&#34;:&#34;Point&#34;,&#34;coordinates&#34;:[146.816666,-19.266670]}" id="NCID0EQ2BG" xlink:type="simple">-19.26667023, 146.8166656</named-content></named-content></named-content></named-content>], 21.12.1967, Ferrar, P.” (ANIC); 1 ex., “Queensland Tablelands (R), Mary Creek, 5.12.1968 [<named-content xmlns:xlink="http://www.w3.org/1999/xlink" content-type="dwc:verbatimCoordinates" xlink:type="simple"><named-content content-type="geo-json" specific-use="{&#34;type&#34;:&#34;Point&#34;,&#34;coordinates&#34;:[145.200000,-16.550000]}" id="NCID0EY2BG" xlink:type="simple"><named-content content-type="dwc:verbatimCoordinates" xlink:type="simple"><named-content content-type="geo-json" specific-use="{&#34;type&#34;:&#34;Point&#34;,&#34;coordinates&#34;:[145.200000,-16.550000]}" id="NCID0E62BG" xlink:type="simple">-16.55, 145.2</named-content></named-content></named-content></named-content>] Britton, E.B. &amp; Misko, S.” (ANIC); 1 ex., “QLD, Magnetic Island [<named-content xmlns:xlink="http://www.w3.org/1999/xlink" content-type="dwc:verbatimCoordinates" xlink:type="simple"><named-content content-type="geo-json" specific-use="{&#34;type&#34;:&#34;Point&#34;,&#34;coordinates&#34;:[146.830000,-19.130000]}" id="NCID0EH3BG" xlink:type="simple"><named-content content-type="dwc:verbatimCoordinates" xlink:type="simple"><named-content content-type="geo-json" specific-use="{&#34;type&#34;:&#34;Point&#34;,&#34;coordinates&#34;:[146.830000,-19.130000]}" id="NCID0EO3BG" xlink:type="simple">-19.13, 146.83</named-content></named-content></named-content></named-content>], A.M. Lea”, “K.215158” (AMS); 1 ex., “Queensland [<named-content xmlns:xlink="http://www.w3.org/1999/xlink" content-type="dwc:verbatimCoordinates" xlink:type="simple"><named-content content-type="geo-json" specific-use="{&#34;type&#34;:&#34;Point&#34;,&#34;coordinates&#34;:[147.636350,-22.824070]}" id="NCID0EW3BG" xlink:type="simple"><named-content content-type="dwc:verbatimCoordinates" xlink:type="simple"><named-content content-type="geo-json" specific-use="{&#34;type&#34;:&#34;Point&#34;,&#34;coordinates&#34;:[147.636350,-22.824070]}" id="NCID0E43BG" xlink:type="simple">-22.82407, 147.63635</named-content></named-content></named-content></named-content>] K.K. Spence”, “K.215159” (AMS); 1 ex., “Queensland [<named-content xmlns:xlink="http://www.w3.org/1999/xlink" content-type="dwc:verbatimCoordinates" xlink:type="simple"><named-content content-type="geo-json" specific-use="{&#34;type&#34;:&#34;Point&#34;,&#34;coordinates&#34;:[150.513610,-23.378050]}" id="NCID0EF4BG" xlink:type="simple"><named-content content-type="dwc:verbatimCoordinates" xlink:type="simple"><named-content content-type="geo-json" specific-use="{&#34;type&#34;:&#34;Point&#34;,&#34;coordinates&#34;:[150.513610,-23.378050]}" id="NCID0EM4BG" xlink:type="simple">-23.37805, 150.51361</named-content></named-content></named-content></named-content>] T.G. Sloane”, “K.215160” (AMS); 1 ex., “Queensland Magnetic Island [<named-content xmlns:xlink="http://www.w3.org/1999/xlink" content-type="dwc:verbatimCoordinates" xlink:type="simple"><named-content content-type="geo-json" specific-use="{&#34;type&#34;:&#34;Point&#34;,&#34;coordinates&#34;:[146.830000,-19.130000]}" id="NCID0EU4BG" xlink:type="simple"><named-content content-type="dwc:verbatimCoordinates" xlink:type="simple"><named-content content-type="geo-json" specific-use="{&#34;type&#34;:&#34;Point&#34;,&#34;coordinates&#34;:[146.830000,-19.130000]}" id="NCID0E24BG" xlink:type="simple">-19.13, 146.83</named-content></named-content></named-content></named-content>] A.M. Lea”, “K.215161” (AMS); 1 ex., “Queensland Hayman Island [<named-content xmlns:xlink="http://www.w3.org/1999/xlink" content-type="dwc:verbatimCoordinates" xlink:type="simple"><named-content content-type="geo-json" specific-use="{&#34;type&#34;:&#34;Point&#34;,&#34;coordinates&#34;:[148.887830,-20.050800]}" id="NCID0ED5BG" xlink:type="simple"><named-content content-type="dwc:verbatimCoordinates" xlink:type="simple"><named-content content-type="geo-json" specific-use="{&#34;type&#34;:&#34;Point&#34;,&#34;coordinates&#34;:[148.887830,-20.050800]}" id="NCID0EK5BG" xlink:type="simple">-20.0508, 148.88783</named-content></named-content></named-content></named-content>] Jan 1935, F.A. McNeil”, “K.215162” (AMS); 1 ex., “Australia Queensland [<named-content xmlns:xlink="http://www.w3.org/1999/xlink" content-type="dwc:verbatimCoordinates" xlink:type="simple"><named-content content-type="geo-json" specific-use="{&#34;type&#34;:&#34;Point&#34;,&#34;coordinates&#34;:[147.636350,-22.824070]}" id="NCID0ES5BG" xlink:type="simple"><named-content content-type="dwc:verbatimCoordinates" xlink:type="simple"><named-content content-type="geo-json" specific-use="{&#34;type&#34;:&#34;Point&#34;,&#34;coordinates&#34;:[147.636350,-22.824070]}" id="NCID0EZ5BG" xlink:type="simple">-22.82407, 147.63635</named-content></named-content></named-content></named-content>], “K.215163” (AMS); 1 ex., “Australia Queensland, The Rock Pool, Carnarvon NP [<named-content xmlns:xlink="http://www.w3.org/1999/xlink" content-type="dwc:verbatimCoordinates" xlink:type="simple"><named-content content-type="geo-json" specific-use="{&#34;type&#34;:&#34;Point&#34;,&#34;coordinates&#34;:[148.246259,-25.067560]}" id="NCID0EB6BG" xlink:type="simple"><named-content content-type="dwc:verbatimCoordinates" xlink:type="simple"><named-content content-type="geo-json" specific-use="{&#34;type&#34;:&#34;Point&#34;,&#34;coordinates&#34;:[148.246259,-25.067560]}" id="NCID0EI6BG" xlink:type="simple">-25.06756, 148.246259</named-content></named-content></named-content></named-content>] 26 Apr 2006, at MV lamp, D.R. Britton, J.R. Weiner, “K.363072” (AMS); 1 ex., “Australia, Queensland, Tewah Creek via Tin Can Bay, 17. October 1970, T. Weir” (QM); 1 ex., “Australia, Queensland, Baldy Mt. Road, 6 miles SW Atherton, 1100 m, 27. December 1972, B.K.Cantrell” (QM); 1 ex., “Australia, Queensland, Bald Hills Station 4 km N of Isabella Falls, 15°15' 145°00', 29. December 1984, mv lamp, G. &amp; A. Daniels” (QM); 2 exs., “Australia, Queensland, Kenilworth State Forest, via Kenilworth, 20. October 1972, B.K. &amp; J.A. Cantrall” (QM); 4 exs. “Australia, Queensland, Davies Creek via Mareeba, 27. Nov. 1981, R.I. Storey” (QDPIB); 2 exs., “Australia Queensland, Walkamin, 20. March 1984, light trap, J.D. Brown” (QDPIB); 1 ex., “Australia, Queensland Danbulla S.F. via Yungaburra, 13. February 1992, at light, Storey, De Faveri &amp; Huwer” (QDPIB); 1 ex., “Australia, Queensland, 10. Dec. 1985, 15 km WNW of South Johnstone, light trap, Fay &amp; Halfpapp” (QDPIB); 1 ex., “Australia, Queensland, 9. IX. 1985, 15 km WNW of South Johnstone, light trap, Fay &amp; Halfpapp” (QDPIB); 4 exs., “Australia, Queensland, 23 km E of Mareeba, 29. January 1989, at light, R.I. Storey” (QDPIB); 2 exs., “Australia, Queensland, Tolga, 10. December 1982, light trap, J.D. Brown” (QDPIB); 1 ex., “Australia, Queensland”, Paluma, 9.–13. January 1989, light trap, rainforest, R.I. Storey (QDPIB); 1 ex., “Australia, Queensland, Windsor Tableland, 16. December 1984, at light, R.I. Storey (QDPIB); 1 ex., “Australia, Queensland, Garradunga, 17. December 1992, J. Hasenpusch” (QDPIB); 1 ex., “Australia, Queensland, Mt. Mulligen Plateau, 700 m, 15.–19. IV. 1985, at light, K.H. Halfpapp” (QDPIB); 1 ex., “Australia, Queensland, Yam Island 24–27 March 1988, at light, Fay, Halfpapp” (QDPIB); 1 ex., “Australia, Queensland, Pinnarendi Station 60 km W of Mt. Garnet, 7. February 1989, D. Heiner” (QDPIB); 3 exs., “N Queensland, 15.1.2000, Davis Creek, Sv. Bílý leg.” (NMPC); 1 ex., “N Queensland, 29.1.–3.2.2000, The Lynd Junction, Sv. Bílý leg.” (NMPC); 6 exs., “N Queensland, 5.2.2000, Ravenshoe, Sv. Bílý leg.” (NMPC); 3 exs., “N Queensland, 13.2.2000, Undara, Sv. Bílý leg.” (NMPC).</p></tp:treatment-sec><tp:treatment-sec sec-type="Doubtful record" id="SECID0EN6BG"><title>Doubtful record.</title><p>1 ex., “Tasmania, Gladstone, Dorset, A.M. Lea” (SAMA), probably mislabelled.</p></tp:treatment-sec><tp:treatment-sec sec-type="description" id="SECID0ES6BG"><title>Description of male.</title><p><bold><italic>Body shape:</italic></bold> In dorsal view, oblong oval, broadest at midlength of elytra, moderately convex. Body outline almost continuous, with slight discontinuity between pronotum and elytra. Head relatively broad; anterior margin of clypeus not bordered. Pronotum broadest just before posterior angles, lateral margins moderately curved. Base of elytra as broad as pronotal base; lateral margins of elytra moderately curved (Fig. <xref ref-type="fig" rid="F5">5</xref>).</p><fig id="F5" position="float" orientation="portrait"><object-id xmlns:xlink="http://www.w3.org/1999/xlink" content-type="doi" xlink:type="simple">10.3897/zookeys.889.39090.figure5</object-id><object-id xmlns:xlink="http://www.w3.org/1999/xlink" content-type="arpha" xlink:type="simple">1C3A77DB-BD8C-5DF3-B4D8-0353E831A8F8</object-id><label>Figure 5.</label><caption><p>Habitus and colouration of <italic><tp:taxon-name><tp:taxon-name-part taxon-name-part-type="genus" reg="Copelatus">Copelatus</tp:taxon-name-part> <tp:taxon-name-part taxon-name-part-type="species" reg="irregularis">irregularis</tp:taxon-name-part></tp:taxon-name></italic>, male. Total length 7.7 mm.</p></caption><graphic xmlns:xlink="http://www.w3.org/1999/xlink" xlink:href="zookeys-889-081-g005.jpg" position="float" orientation="portrait" xlink:type="simple" id="oo_356474.jpg"><uri content-type="original_file" xlink:type="simple">https://binary.pensoft.net/fig/356474</uri></graphic></fig><p><bold><italic>Colouration:</italic></bold> Body black, most of clypeus, sides of pronotum, base and tip of elytra, appendages and much of ventral surface testaceous (Fig. <xref ref-type="fig" rid="F5">5</xref>).</p><p><bold><italic>Dorsal surface sculpture:</italic></bold> Whole surface shiny (Fig. <xref ref-type="fig" rid="F5">5</xref>). Head uniformly microreticulated, reticulation composed of moderately deeply impressed isodiametric very small meshes. Punctation composed of very small punctures sparsely spread on surface; rows of deep and coarse punctures present around inner margin of eyes and in small depression anterolaterally of eyes. Pronotum with some moderately strong, short striae, more dense and weak laterally; lateral beading of pronotum very thin and indistinct. Microreticulation and punctation similar to that of head; row of coarse setigerous punctures present along anterior margin, basal margin (except basomedially), and laterally close to sides. Elytra with microreticulation similar to that of head and pronotum, but less impressed. Punctation consisting of very fine sparse punctures. Each elytron with 11 strongly impressed discal and one submarginal longitudinal striae, intervals subequal, alternate striae tending to be shorter apically; submarginal stria reaching from little behind middle of elytron almost to end of stria 10. Serial punctures on elytron untraceable.</p><p><bold><italic>Antennae and legs:</italic></bold> Antenna with antennomeres long and slender. Protibia modified, distinctly broadened anteriorly (2/3<sup>rd</sup>) and strongly narrowed basally (1/3<sup>rd</sup>). Pro- and mesotarsomeres 1–3 distinctly broadened, with adhesive discs on their ventral side; claws simple.</p><p><bold><italic>Ventral part:</italic></bold> Finely microreticulated, with intermixed, sparsely distributed, very small punctures. Prosternal process rather flat, distinctly bordered laterally, weakly and bluntly pointed. Lateral parts of metaventrite tongue-shaped, very slender. Metacoxal lines close, well-marked and moderately divergent anteriorly. Metacoxae with some short and deep striae, abdominal ventrites 1–3 with numerous longitudinal striae.</p><p><bold><italic>Male genitalia:</italic></bold> Median lobe consisting of a few sclerites, well separated apically (Fig. <xref ref-type="fig" rid="F14">14A, B, C</xref>). Shape of paramere narrowly triangular, with very dense, strong, long setae along dorsal margin (Fig. <xref ref-type="fig" rid="F14">14D</xref>).</p></tp:treatment-sec><tp:treatment-sec sec-type="Female" id="SECID0ERCAI"><title>Female.</title><p>Similar to male in habitus. Pro- and mesotarsomeres not broadened, without adhesive setae. Pronotal striae fine and dense.</p></tp:treatment-sec><tp:treatment-sec sec-type="description" id="SECID0EWCAI"><title>Measurements.</title><p>TL = 6.8–7.8 mm; TL-H = 6.0–6.9 mm; MW = 3.2–3.4 mm.</p></tp:treatment-sec><tp:treatment-sec sec-type="variability" id="SECID0E2CAI"><title>Variability.</title><p>All specimens studied are rather uniform in shape and size but vary in the extension of the testaceous elytral markings.</p></tp:treatment-sec><tp:treatment-sec sec-type="Differential diagnosis" id="SECID0EADAI"><title>Differential diagnosis.</title><p>The species is close to <italic><tp:taxon-name><tp:taxon-name-part taxon-name-part-type="genus" reg="Copelatus">C.</tp:taxon-name-part> <tp:taxon-name-part taxon-name-part-type="species" reg="bakewelli">bakewelli</tp:taxon-name-part></tp:taxon-name></italic> but can be easily separated by the larger size, the dorsal colouration, and the form of the median lobe.</p></tp:treatment-sec><tp:treatment-sec sec-type="distribution" id="SECID0ERDAI"><title>Distribution.</title><p>The species is widely distributed in the northern half of Australia. Records are from the Northern Territory (inland to the East MacDonnell Ranges), north-western Australia (Kimberley region and the Pilbara), and Queensland south to Brisbane (Fig. <xref ref-type="fig" rid="F22">23</xref>).</p><p>According to the literature, <italic><tp:taxon-name><tp:taxon-name-part taxon-name-part-type="genus" reg="Copelatus">C.</tp:taxon-name-part> <tp:taxon-name-part taxon-name-part-type="species" reg="irregularis">irregularis</tp:taxon-name-part></tp:taxon-name></italic> occurs also in New Guinea, cited in <xref ref-type="bibr" rid="B11">Guignot (1956</xref>: 55) and <xref ref-type="bibr" rid="B40">Zimmermann (1920</xref>: 140); Papua in <xref ref-type="bibr" rid="B9">Guéorguiev (1968</xref>: 9); Papua New Guinea: Central Province: Redscar Bay in <xref ref-type="bibr" rid="B32">Régimbart (1899</xref>: 306) and <xref ref-type="bibr" rid="B10">Guéorguiev and Rocchi (1993</xref>: 158). However, all these records are in need of confirmation.</p></tp:treatment-sec><tp:treatment-sec sec-type="habitat" id="SECID0E3EAI"><title>Habitat.</title><p>This is a widely distributed species and one of the most common <italic><tp:taxon-name><tp:taxon-name-part taxon-name-part-type="genus" reg="Copelatus">Copelatus</tp:taxon-name-part></tp:taxon-name></italic> in tropical northern Australia. It can be found in almost all habitat types, preferably in forested areas. Most specimens were obtained from shallow water, amongst leaves and plant debris, of isolated pools of seasonal creeks and streams, and pools adjacent to streams in Eucalypt or tropical woodland. Also, a few specimens were taken from slow flowing spring-fed streams. In the Pilbara (Hendrich 2002), <italic><tp:taxon-name><tp:taxon-name-part taxon-name-part-type="genus" reg="Copelatus">C.</tp:taxon-name-part> <tp:taxon-name-part taxon-name-part-type="species" reg="irregularis">irregularis</tp:taxon-name-part></tp:taxon-name></italic> was found in different isolated and half-shaded rocky and sandy pools (10–20 m², up to 1.5 m depth) of an intermittent stream. The bottom of most habitats consisted of sand and stones, with a thin layer of mud and plant debris (Figs <xref ref-type="fig" rid="F29">31A</xref>, <xref ref-type="fig" rid="F32">34A</xref>). <italic><tp:taxon-name><tp:taxon-name-part taxon-name-part-type="genus" reg="Copelatus">Copelatus</tp:taxon-name-part> <tp:taxon-name-part taxon-name-part-type="species" reg="irregularis">irregularis</tp:taxon-name-part></tp:taxon-name></italic> is also attracted to light.</p></tp:treatment-sec><tp:treatment-sec><!--Section generated to contain objects referenced in tp:taxon-treatment.--><fig id="F14" position="float" orientation="portrait"><object-id xmlns:xlink="http://www.w3.org/1999/xlink" content-type="doi" xlink:type="simple">10.3897/zookeys.889.39090.figure14</object-id><object-id xmlns:xlink="http://www.w3.org/1999/xlink" content-type="arpha" xlink:type="simple">14E32572-747E-54C3-96F4-9CB477B4E490</object-id><label>Figure 14.</label><caption><p><italic><tp:taxon-name><tp:taxon-name-part taxon-name-part-type="genus" reg="Copelatus">Copelatus</tp:taxon-name-part> <tp:taxon-name-part taxon-name-part-type="species" reg="irregularis">irregularis</tp:taxon-name-part></tp:taxon-name></italic><bold>A</bold> median lobe in lateral view, right side <bold>B</bold> median lobe in lateral view, left side <bold>C</bold> median lobe in ventral view <bold>D</bold> left paramere in external view. Scale bar: 0.5 mm.</p></caption><graphic xmlns:xlink="http://www.w3.org/1999/xlink" xlink:href="zookeys-889-081-g014.jpg" position="float" orientation="portrait" xlink:type="simple" id="oo_356483.jpg"><uri content-type="original_file" xlink:type="simple">https://binary.pensoft.net/fig/356483</uri></graphic></fig><fig id="F22" position="float" orientation="portrait"><object-id xmlns:xlink="http://www.w3.org/1999/xlink" content-type="doi" xlink:type="simple">10.3897/zookeys.889.39090.figure23</object-id><object-id xmlns:xlink="http://www.w3.org/1999/xlink" content-type="arpha" xlink:type="simple">9B12C199-875D-5889-9B11-C121E4C80BC3</object-id><label>Figure 23.</label><caption><p>Distribution of <italic><tp:taxon-name><tp:taxon-name-part taxon-name-part-type="genus" reg="Copelatus">Copelatus</tp:taxon-name-part> <tp:taxon-name-part taxon-name-part-type="species" reg="irregularis">irregularis</tp:taxon-name-part></tp:taxon-name></italic>.</p></caption><graphic xmlns:xlink="http://www.w3.org/1999/xlink" xlink:href="zookeys-889-081-g022.jpg" position="float" orientation="portrait" xlink:type="simple" id="oo_356491.jpg"><uri content-type="original_file" xlink:type="simple">https://binary.pensoft.net/fig/356491</uri></graphic></fig><fig id="F29" position="float" orientation="portrait"><object-id xmlns:xlink="http://www.w3.org/1999/xlink" content-type="doi" xlink:type="simple">10.3897/zookeys.889.39090.figure31</object-id><object-id xmlns:xlink="http://www.w3.org/1999/xlink" content-type="arpha" xlink:type="simple">9D506AF7-F019-5B04-85A7-B31684C54D7C</object-id><label>Figure 31.</label><caption><p>Habitat of <italic><tp:taxon-name><tp:taxon-name-part taxon-name-part-type="genus" reg="Copelatus">Copelatus</tp:taxon-name-part> <tp:taxon-name-part taxon-name-part-type="species" reg="irregularis">irregularis</tp:taxon-name-part></tp:taxon-name></italic> and <italic><tp:taxon-name><tp:taxon-name-part taxon-name-part-type="genus" reg="Copelatus">C.</tp:taxon-name-part> <tp:taxon-name-part taxon-name-part-type="species" reg="clarki">clarki</tp:taxon-name-part></tp:taxon-name></italic><bold>A</bold> residual pool of the stream bed of Oakly Creek, Queensland (Loc. 28) <bold>B</bold> only of <italic><tp:taxon-name><tp:taxon-name-part taxon-name-part-type="genus" reg="Copelatus">C.</tp:taxon-name-part> <tp:taxon-name-part taxon-name-part-type="species" reg="clarki">clarki</tp:taxon-name-part></tp:taxon-name></italic>, Stradbroke Island, temporary sedge swamp near Brown Lake, Queensland. Photographs by L. Hendrich.</p></caption><graphic xmlns:xlink="http://www.w3.org/1999/xlink" xlink:href="zookeys-889-081-g029.jpg" position="float" orientation="portrait" xlink:type="simple" id="oo_356498.jpg"><uri content-type="original_file" xlink:type="simple">https://binary.pensoft.net/fig/356498</uri></graphic></fig><fig id="F32" position="float" orientation="portrait"><object-id xmlns:xlink="http://www.w3.org/1999/xlink" content-type="doi" xlink:type="simple">10.3897/zookeys.889.39090.figure34</object-id><object-id xmlns:xlink="http://www.w3.org/1999/xlink" content-type="arpha" xlink:type="simple">4B52434D-2B5D-5B31-A661-3AE57409A0CA</object-id><label>Figure 34.</label><caption><p>Habitat of <italic><tp:taxon-name><tp:taxon-name-part taxon-name-part-type="genus" reg="Copelatus">Copelatus</tp:taxon-name-part> <tp:taxon-name-part taxon-name-part-type="species" reg="irregularis">irregularis</tp:taxon-name-part></tp:taxon-name></italic><bold>A</bold> Queensland, Paluma Road 4 km west of Bruce Highway, Maiden Hair Fern Creek, 270 m, shady and rocky residual pools with rotten leaves <bold>B</bold> of <italic><tp:taxon-name><tp:taxon-name-part taxon-name-part-type="genus" reg="Copelatus">C.</tp:taxon-name-part> <tp:taxon-name-part taxon-name-part-type="species" reg="irregularis">irregularis</tp:taxon-name-part></tp:taxon-name></italic> and <italic><tp:taxon-name><tp:taxon-name-part taxon-name-part-type="genus" reg="Copelatus">C.</tp:taxon-name-part> <tp:taxon-name-part taxon-name-part-type="species" reg="nigrolineatus">nigrolineatus</tp:taxon-name-part></tp:taxon-name></italic>, Queensland, Winfield, Winfield Road, muddy forest pool, rich in rotten leaves, near the street, 21 m. Photographs by L. Hendrich.</p></caption><graphic xmlns:xlink="http://www.w3.org/1999/xlink" xlink:href="zookeys-889-081-g032.jpg" position="float" orientation="portrait" xlink:type="simple" id="oo_356501.jpg"><uri content-type="original_file" xlink:type="simple">https://binary.pensoft.net/fig/356501</uri></graphic></fig></tp:treatment-sec><ref-list><ref id="B22"><mixed-citation xmlns:xlink="http://www.w3.org/1999/xlink" xlink:type="simple"><person-group><name name-style="western"><surname>Macleay</surname><given-names>WJ</given-names></name></person-group> (<year>1871</year>) <article-title>Notes on a collection of insects from Gayndah.</article-title><source>Transactions of the Entomological Society of New South Wales</source><volume>2</volume>: <fpage>79</fpage>–<lpage>205</lpage>.</mixed-citation></ref><ref id="B36"><mixed-citation xmlns:xlink="http://www.w3.org/1999/xlink" xlink:type="simple"><person-group><name name-style="western"><surname>Watts</surname><given-names>CHS</given-names></name></person-group> (<year>1978</year>) <article-title>A revision of the Australian <tp:taxon-name><tp:taxon-name-part taxon-name-part-type="family">Dytiscidae</tp:taxon-name-part></tp:taxon-name> (<tp:taxon-name><tp:taxon-name-part taxon-name-part-type="order">Coleoptera</tp:taxon-name-part></tp:taxon-name>).</article-title><source>Australian Journal of Zoology Supplement Series</source><volume>57</volume>: <fpage>1</fpage>–<lpage>166</lpage>. <ext-link xlink:type="simple" ext-link-type="doi" xlink:href="10.1071/AJZS057">https://doi.org/10.1071/AJZS057</ext-link></mixed-citation></ref><ref id="B37"><mixed-citation xmlns:xlink="http://www.w3.org/1999/xlink" xlink:type="simple"><person-group><name name-style="western"><surname>Watts</surname><given-names>CHS</given-names></name></person-group> (<year>1985</year>) <article-title>A faunal assessment of Australian <tp:taxon-name><tp:taxon-name-part taxon-name-part-type="clade">Hydradephaga</tp:taxon-name-part></tp:taxon-name>.</article-title><source>Proceedings of the Academy of Natural Sciences of Philadelphia</source><volume>137</volume>: <fpage>22</fpage>–<lpage>28</lpage>.</mixed-citation></ref><ref id="B20"><mixed-citation xmlns:xlink="http://www.w3.org/1999/xlink" xlink:type="simple"><person-group><name name-style="western"><surname>Larson</surname><given-names>DJ</given-names></name></person-group> (<year>1993</year>) <article-title>Ecology of tropical Australian <tp:taxon-name><tp:taxon-name-part taxon-name-part-type="clade">Hydradephaga</tp:taxon-name-part></tp:taxon-name> (<tp:taxon-name><tp:taxon-name-part taxon-name-part-type="class">Insecta</tp:taxon-name-part></tp:taxon-name>: <tp:taxon-name><tp:taxon-name-part taxon-name-part-type="order">Coleoptera</tp:taxon-name-part></tp:taxon-name>). Part 1. Natural history and distribution of northern Queensland species.</article-title><source>Proceedings of the Royal Society of Queensland</source><volume>103</volume>: <fpage>47</fpage>–<lpage>63</lpage>.</mixed-citation></ref><ref id="B21"><mixed-citation xmlns:xlink="http://www.w3.org/1999/xlink" xlink:type="simple"><person-group><name name-style="western"><surname>Larson</surname><given-names>DJ</given-names></name></person-group> (<year>1997</year>) <article-title>Habitat and community patterns of tropical Australian Hydradephagan water beetles (<tp:taxon-name><tp:taxon-name-part taxon-name-part-type="order">Coleoptera</tp:taxon-name-part></tp:taxon-name>: <tp:taxon-name><tp:taxon-name-part taxon-name-part-type="family">Dytiscidae</tp:taxon-name-part></tp:taxon-name>, <tp:taxon-name><tp:taxon-name-part taxon-name-part-type="family">Gyrinidae</tp:taxon-name-part></tp:taxon-name>, <tp:taxon-name><tp:taxon-name-part taxon-name-part-type="family">Noteridae</tp:taxon-name-part></tp:taxon-name>).</article-title><source>Australian Journal of Entomology</source><volume>36</volume>: <fpage>269</fpage>–<lpage>285</lpage>. <ext-link xlink:type="simple" ext-link-type="doi" xlink:href="10.1111/j.1440-6055.1997.tb01469.x">https://doi.org/10.1111/j.1440-6055.1997.tb01469.x</ext-link></mixed-citation></ref><ref id="B15"><mixed-citation xmlns:xlink="http://www.w3.org/1999/xlink" xlink:type="simple"><person-group><name name-style="western"><surname>Hendrich</surname><given-names>L</given-names></name></person-group> (<year>2003</year>) <article-title><italic><tp:taxon-name><tp:taxon-name-part taxon-name-part-type="genus">Austrodytes</tp:taxon-name-part> <tp:taxon-name-part taxon-name-part-type="species">plateni</tp:taxon-name-part></tp:taxon-name></italic> sp. nov., and a faunal analysis of the <tp:taxon-name><tp:taxon-name-part taxon-name-part-type="clade">Hydradephaga</tp:taxon-name-part></tp:taxon-name> of the Pilbara region, Western Australia (<tp:taxon-name><tp:taxon-name-part taxon-name-part-type="order">Coleoptera</tp:taxon-name-part></tp:taxon-name>: <tp:taxon-name><tp:taxon-name-part taxon-name-part-type="family">Dytiscidae</tp:taxon-name-part></tp:taxon-name>, <tp:taxon-name><tp:taxon-name-part taxon-name-part-type="family">Gyrinidae</tp:taxon-name-part></tp:taxon-name>, <tp:taxon-name><tp:taxon-name-part taxon-name-part-type="family">Haliplidae</tp:taxon-name-part></tp:taxon-name>).</article-title><source>Koleopterologische Rundschau</source><volume>73</volume>: <fpage>43</fpage>–<lpage>58</lpage>.</mixed-citation></ref><ref id="B38"><mixed-citation xmlns:xlink="http://www.w3.org/1999/xlink" xlink:type="simple"><person-group><name name-style="western"><surname>Watts</surname><given-names>CHS</given-names></name></person-group> (<year>2002</year>) <article-title>Checklist and guides to the identification, to genus, of adults and larval Australian water beetles of the families <tp:taxon-name><tp:taxon-name-part taxon-name-part-type="family">Dytiscidae</tp:taxon-name-part></tp:taxon-name>, <tp:taxon-name><tp:taxon-name-part taxon-name-part-type="family">Noteridae</tp:taxon-name-part></tp:taxon-name>, <tp:taxon-name><tp:taxon-name-part taxon-name-part-type="family">Hygrobiidae</tp:taxon-name-part></tp:taxon-name>, <tp:taxon-name><tp:taxon-name-part taxon-name-part-type="family">Haliplidae</tp:taxon-name-part></tp:taxon-name>, <tp:taxon-name><tp:taxon-name-part taxon-name-part-type="family">Gyrinidae</tp:taxon-name-part></tp:taxon-name>, <tp:taxon-name><tp:taxon-name-part taxon-name-part-type="family">Hydraenidae</tp:taxon-name-part></tp:taxon-name> and the superfamily <tp:taxon-name><tp:taxon-name-part taxon-name-part-type="superfamily">Hydrophiloidea</tp:taxon-name-part></tp:taxon-name> (<tp:taxon-name><tp:taxon-name-part taxon-name-part-type="class">Insecta</tp:taxon-name-part></tp:taxon-name>-<tp:taxon-name><tp:taxon-name-part taxon-name-part-type="order">Coleoptera</tp:taxon-name-part></tp:taxon-name>). Cooperative Research Centre for Freshwater Ecology (Australia).</article-title><source>Identification Ecology Guide</source><volume>43</volume>: <fpage>1</fpage>–<lpage>110</lpage>.</mixed-citation></ref><ref id="B28"><mixed-citation xmlns:xlink="http://www.w3.org/1999/xlink" xlink:type="simple"><person-group><name name-style="western"><surname>Nilsson</surname><given-names>AN</given-names></name><name name-style="western"><surname>Hájek</surname><given-names>J</given-names></name></person-group> (<year>2019</year>) A World Catalogue of the Family <tp:taxon-name><tp:taxon-name-part taxon-name-part-type="family">Dytiscidae</tp:taxon-name-part></tp:taxon-name>, or the diving beetles (<tp:taxon-name><tp:taxon-name-part taxon-name-part-type="order">Coleoptera</tp:taxon-name-part></tp:taxon-name>, <tp:taxon-name><tp:taxon-name-part taxon-name-part-type="suborder">Adephaga</tp:taxon-name-part></tp:taxon-name>). Version 1.I.2019. Distributed as a PDF file via Internet. <ext-link xlink:type="simple" ext-link-type="uri" xlink:href="http://www.waterbeetles.eu">http://www.waterbeetles.eu</ext-link> [accessed 08 February 2019]</mixed-citation></ref><ref id="B11"><mixed-citation xmlns:xlink="http://www.w3.org/1999/xlink" xlink:type="simple"><person-group><name name-style="western"><surname>Guignot</surname><given-names>F</given-names></name></person-group> (<year>1956</year>) <article-title>Dytiscides récoltés par le Dr. L. Biró en Nouvelle Guinée et dans l’Île de Java (<tp:taxon-name><tp:taxon-name-part taxon-name-part-type="order">Coleoptera</tp:taxon-name-part></tp:taxon-name>).</article-title><source>Annales Historico- Naturales Musei Nationalis Hungarici (Series Nova)</source><volume>7</volume>: <fpage>51</fpage>–<lpage>60</lpage>.</mixed-citation></ref><ref id="B40"><mixed-citation xmlns:xlink="http://www.w3.org/1999/xlink" xlink:type="simple"><person-group><name name-style="western"><surname>Zimmermann</surname><given-names>A</given-names></name></person-group> (<year>1920</year>) <source>Pars 71. <tp:taxon-name><tp:taxon-name-part taxon-name-part-type="family">Dytiscidae</tp:taxon-name-part></tp:taxon-name>, <tp:taxon-name><tp:taxon-name-part taxon-name-part-type="family">Haliplidae</tp:taxon-name-part></tp:taxon-name>, <tp:taxon-name><tp:taxon-name-part taxon-name-part-type="family">Hygrobiidae</tp:taxon-name-part></tp:taxon-name>, <tp:taxon-name><tp:taxon-name-part taxon-name-part-type="family">Amphizoidae</tp:taxon-name-part></tp:taxon-name>. In: Schenkling S (Ed.) Coleopterorum Catalogus, Vol. IV.</source><publisher-name>Junk</publisher-name>, <publisher-loc>Berlin</publisher-loc>, <size units="page">326 pp</size>.</mixed-citation></ref><ref id="B9"><mixed-citation xmlns:xlink="http://www.w3.org/1999/xlink" xlink:type="simple"><person-group><name name-style="western"><surname>Guéorguiev</surname><given-names>VB</given-names></name></person-group> (<year>1968</year>) <article-title>Essai de classification des coléoptères <tp:taxon-name><tp:taxon-name-part taxon-name-part-type="family">Dytiscidae</tp:taxon-name-part></tp:taxon-name>. I. Tribus <tp:taxon-name><tp:taxon-name-part taxon-name-part-type="tribe">Copelatini</tp:taxon-name-part></tp:taxon-name> (<tp:taxon-name><tp:taxon-name-part taxon-name-part-type="subfamily">Colymbetinae</tp:taxon-name-part></tp:taxon-name>).</article-title><source>Izvestija na Zoologitjeskija Institut s Musei Sofia</source><volume>28</volume>: <fpage>5</fpage>–<lpage>45</lpage>.</mixed-citation></ref><ref id="B32"><mixed-citation xmlns:xlink="http://www.w3.org/1999/xlink" xlink:type="simple"><person-group><name name-style="western"><surname>Régimbart</surname><given-names>M</given-names></name></person-group> (<year>1899</year>) <article-title>Révision des <tp:taxon-name><tp:taxon-name-part taxon-name-part-type="family">Dytiscidae</tp:taxon-name-part></tp:taxon-name> de la région Indo-Sino-Malaise.</article-title><source>Annales de la Société Entomologique de France</source><volume>68</volume>: <fpage>186</fpage>–<lpage>367</lpage>.</mixed-citation></ref><ref id="B10"><mixed-citation xmlns:xlink="http://www.w3.org/1999/xlink" xlink:type="simple"><person-group><name name-style="western"><surname>Guéorguiev</surname><given-names>VB</given-names></name><name name-style="western"><surname>Rocchi</surname><given-names>S</given-names></name></person-group> (<year>1993</year>) <article-title>Contributo alla conoscenza dei <tp:taxon-name><tp:taxon-name-part taxon-name-part-type="family">Dytiscidae</tp:taxon-name-part></tp:taxon-name> della Nuova Guinea (<tp:taxon-name><tp:taxon-name-part taxon-name-part-type="order">Coleoptera</tp:taxon-name-part></tp:taxon-name>).</article-title><source>Frustula Entomologica (Nuova Serie)</source><volume>15</volume>(<issue>1992</issue>): <fpage>147</fpage>–<lpage>166</lpage>.</mixed-citation></ref></ref-list></tp:taxon-treatment>
