# Supplementary material for: Taxonomic revision of Australian Copelatus Erichson, 1832 (Coleoptera, Dytiscidae, Copelatinae)
Source: Zookeys. 2019 Nov 14;889:81–152. doi: 10.3897/zookeys.889.39090 (PMC6872603; doi:10.3897/zookeys.889.39090)
Supplement: XML Treatment for Copelatus marginatus [file zookeys.889.39090-treatment5.xml]

<!DOCTYPE tp:taxon-treatment
  PUBLIC "-//TaxonX//DTD Taxonomic Treatment Publishing DTD v0 20100105//EN" "tax-treatment-NSO.dtd">
<tp:taxon-treatment xmlns:tp="http://www.plazi.org/taxpub"><tp:treatment-meta><kwd-group><label>Taxon classification</label><kwd><named-content xmlns:xlink="http://www.w3.org/1999/xlink" content-type="kingdom">Animalia</named-content></kwd><kwd><named-content xmlns:xlink="http://www.w3.org/1999/xlink" content-type="order">Coleoptera</named-content></kwd><kwd><named-content xmlns:xlink="http://www.w3.org/1999/xlink" content-type="family">Dytiscidae</named-content></kwd></kwd-group><mixed-citation publication-type="journal"><person-group><name><surname>Hendrich</surname><given-names>Lars</given-names></name><name><surname>Shaverdo</surname><given-names>Helena</given-names></name><name><surname>Hájek</surname><given-names>Jiří</given-names></name><name><surname>Balke</surname><given-names>Michael</given-names></name></person-group><article-title>Taxonomic revision of Australian <italic><tp:taxon-name><tp:taxon-name-part taxon-name-part-type="genus" reg="Copelatus">Copelatus</tp:taxon-name-part></tp:taxon-name></italic> Erichson, 1832 (<tp:taxon-name><tp:taxon-name-part taxon-name-part-type="order">Coleoptera</tp:taxon-name-part></tp:taxon-name>, <tp:taxon-name><tp:taxon-name-part taxon-name-part-type="family">Dytiscidae</tp:taxon-name-part></tp:taxon-name>, <tp:taxon-name><tp:taxon-name-part taxon-name-part-type="subfamily">Copelatinae</tp:taxon-name-part></tp:taxon-name>)</article-title><source>Zookeys</source><day>14</day><month>11</month><year>2019</year><volume>889</volume><fpage>81</fpage><lpage>152</lpage><pub-id pub-id-type="doi">10.3897/zookeys.889.39090</pub-id></mixed-citation></tp:treatment-meta><tp:nomenclature><tp:taxon-name><object-id xmlns:xlink="http://www.w3.org/1999/xlink" content-type="arpha" xlink:type="simple">8B4B21BB-58A6-5727-A8F1-B41547F93D7B</object-id>
              <tp:taxon-name-part taxon-name-part-type="genus" reg="Copelatus">Copelatus</tp:taxon-name-part>
              <tp:taxon-name-part taxon-name-part-type="species" reg="marginatus">marginatus</tp:taxon-name-part>
            </tp:taxon-name><tp:taxon-authority>Sharp, 1882</tp:taxon-authority><xref ref-type="fig" rid="F6">Figures 6</xref><xref ref-type="fig" rid="F15">, 15</xref><xref ref-type="fig" rid="F24">, 25</xref><tp:nomenclature-citation-list><tp:nomenclature-citation><tp:taxon-name>
                  <tp:taxon-name-part taxon-name-part-type="genus" reg="Copelatus">Copelatus</tp:taxon-name-part> <tp:taxon-name-part taxon-name-part-type="species" reg="marginatus">marginatus</tp:taxon-name-part></tp:taxon-name><comment><xref ref-type="bibr" rid="B33">Sharp 1882</xref>: 579 (original description); <xref ref-type="bibr" rid="B36">Watts 1978</xref>: 124 (description); <xref ref-type="bibr" rid="B37">Watts 1985</xref>: 26 (general distribution); <xref ref-type="bibr" rid="B20">Larson 1993</xref>: 53 (habitat description); <xref ref-type="bibr" rid="B38">Watts 2002</xref>: 42 (checklist); <xref ref-type="bibr" rid="B39">Wewalka et al. 2010</xref>: 50–51 (description, new records); <xref ref-type="bibr" rid="B28">Nilsson and Hájek 2019</xref>: 58 (catalogue).</comment></tp:nomenclature-citation></tp:nomenclature-citation-list></tp:nomenclature><tp:treatment-sec sec-type="type locality" id="SECID0EAJAI"><title>Type locality.</title><p>“Australia, [Queensland], Rockhampton”.</p></tp:treatment-sec><tp:treatment-sec sec-type="type material" id="SECID0EFJAI"><title>Type material.</title><p><bold><italic><tp:taxon-name><tp:taxon-name-part taxon-name-part-type="genus" reg="Lectotype">Lectotype</tp:taxon-name-part></tp:taxon-name></italic></bold> (designated by <xref ref-type="bibr" rid="B36">Watts: 1978</xref>: 124): Male, “<tp:taxon-name><tp:taxon-name-part taxon-name-part-type="genus" reg="Lectotype">Lectotype</tp:taxon-name-part></tp:taxon-name>” [printed label with violet frame]; “Rockhampton 675.” [printed label]; “Sharp Coll 1905-313.” [printed label]; “Type 675 <tp:taxon-name><tp:taxon-name-part taxon-name-part-type="genus" reg="Copelatus">Copelatus</tp:taxon-name-part> <tp:taxon-name-part taxon-name-part-type="species" reg="marginatus">marginatus</tp:taxon-name-part></tp:taxon-name> Rockhampton” [hw label] (NHMUK). <bold><italic>Paralectotypes</italic></bold>: 1 male, 5 females, “Paralectotype” [printed label with blue frame]; “Rockhampton 675.” [printed label]; “Sharp Coll 1905-313.” [printed label]; “Type 675 <tp:taxon-name><tp:taxon-name-part taxon-name-part-type="genus" reg="Copelatus">Copelatus</tp:taxon-name-part> <tp:taxon-name-part taxon-name-part-type="species" reg="marginatus">marginatus</tp:taxon-name-part></tp:taxon-name> Co-type” [hw label] (NHMUK).</p></tp:treatment-sec><tp:treatment-sec sec-type="material" id="SECID0EWKAI"><title>Additional material studied (244 specimens).</title><p><bold><italic>Western Australia:</italic></bold> 1 ex., “Australia07, WA 50, Parrys Lagoon, Marigu Billabong, 25 km SE Wyndham, 77 m, <named-content xmlns:xlink="http://www.w3.org/1999/xlink" content-type="dwc:verbatimCoordinates" xlink:type="simple"><named-content content-type="geo-json" specific-use="{&#34;type&#34;:&#34;Point&#34;,&#34;coordinates&#34;:[128.266389,-15.549667]}" id="NCID0EELAI" xlink:type="simple">15.32.98S 128.15.59E</named-content></named-content>, M. Baehr” (ZSM); 1 ex., “AUSTRALIA/WA, Koolan Island [<named-content xmlns:xlink="http://www.w3.org/1999/xlink" content-type="dwc:verbatimCoordinates" xlink:type="simple"><named-content content-type="geo-json" specific-use="{&#34;type&#34;:&#34;Point&#34;,&#34;coordinates&#34;:[123.750000,-16.150000]}" id="NCID0EMLAI" xlink:type="simple">16°09'S, 123°45'E</named-content></named-content>], VIII–IX 1967, Milton O. leg.” (WAM); 1 ex., “AUSTRALIA/WA, Derby [<named-content xmlns:xlink="http://www.w3.org/1999/xlink" content-type="dwc:verbatimCoordinates" xlink:type="simple"><named-content content-type="geo-json" specific-use="{&#34;type&#34;:&#34;Point&#34;,&#34;coordinates&#34;:[123.633300,-17.316600]}" id="NCID0EULAI" xlink:type="simple"><named-content content-type="dwc:verbatimCoordinates" xlink:type="simple"><named-content content-type="geo-json" specific-use="{&#34;type&#34;:&#34;Point&#34;,&#34;coordinates&#34;:[123.633300,-17.316600]}" id="NCID0E2LAI" xlink:type="simple">-17.3166, 123.6333</named-content></named-content></named-content></named-content>], 2.1962, Beamish, G. leg.” (WAM); 1 ex., idem but „10.4.1964” (WAM). <bold><italic>Northern Territory</italic></bold>: 1 ex., “Australia, N.T. Binis Track 10.IV.2011 LF; H = 427 m <named-content xmlns:xlink="http://www.w3.org/1999/xlink" content-type="dwc:verbatimCoordinates" xlink:type="simple"><named-content content-type="geo-json" specific-use="{&#34;type&#34;:&#34;Point&#34;,&#34;coordinates&#34;:[135.200444,-20.864278]}" id="NCID0EGMAI" xlink:type="simple">20°51'51.4"S, 135°12'01.6"E</named-content></named-content> leg. Michael Langer” (ZSM); 1 ex., “Australia, NT, 80 km W Roper Bar, <named-content xmlns:xlink="http://www.w3.org/1999/xlink" content-type="dwc:verbatimCoordinates" xlink:type="simple"><named-content content-type="geo-json" specific-use="{&#34;type&#34;:&#34;Point&#34;,&#34;coordinates&#34;:[133.957778,-14.905278]}" id="NCID0EOMAI" xlink:type="simple">14°54'19"S, 133°57'28"E</named-content></named-content>, 78 m, at light, 14.V.2006, leg. Berger &amp; Dostal (7/06)” (CGW); 1 ex., “Australia, NT, Kakadu NP, Muirella, 40 m, at light, 10.V.2006, leg. Berger &amp; Dostal (3/06)” (CGW); 1 ex., “Katherine (T) Vestjens, 1.12.1967 [<named-content xmlns:xlink="http://www.w3.org/1999/xlink" content-type="dwc:verbatimCoordinates" xlink:type="simple"><named-content content-type="geo-json" specific-use="{&#34;type&#34;:&#34;Point&#34;,&#34;coordinates&#34;:[132.366700,-14.516670]}" id="NCID0EWMAI" xlink:type="simple"><named-content content-type="dwc:verbatimCoordinates" xlink:type="simple"><named-content content-type="geo-json" specific-use="{&#34;type&#34;:&#34;Point&#34;,&#34;coordinates&#34;:[132.366700,-14.516670]}" id="NCID0E4MAI" xlink:type="simple">-14.51667, 132.3667</named-content></named-content></named-content></named-content>], W.J.M. Tindal” (ANIC); 1 ex., “Katherine [<named-content xmlns:xlink="http://www.w3.org/1999/xlink" content-type="dwc:verbatimCoordinates" xlink:type="simple"><named-content content-type="geo-json" specific-use="{&#34;type&#34;:&#34;Point&#34;,&#34;coordinates&#34;:[132.266700,-14.466670]}" id="NCID0EFNAI" xlink:type="simple"><named-content content-type="dwc:verbatimCoordinates" xlink:type="simple"><named-content content-type="geo-json" specific-use="{&#34;type&#34;:&#34;Point&#34;,&#34;coordinates&#34;:[132.266700,-14.466670]}" id="NCID0EMNAI" xlink:type="simple">-14.46667, 132.2667</named-content></named-content></named-content></named-content>], 9.2.1968, Watson, J.A.L.” (ANIC); 1 ex., “Howard Springs 27.01.1968 [<named-content xmlns:xlink="http://www.w3.org/1999/xlink" content-type="dwc:verbatimCoordinates" xlink:type="simple"><named-content content-type="geo-json" specific-use="{&#34;type&#34;:&#34;Point&#34;,&#34;coordinates&#34;:[131.050000,-12.450000]}" id="NCID0EUNAI" xlink:type="simple"><named-content content-type="dwc:verbatimCoordinates" xlink:type="simple"><named-content content-type="geo-json" specific-use="{&#34;type&#34;:&#34;Point&#34;,&#34;coordinates&#34;:[131.050000,-12.450000]}" id="NCID0E2NAI" xlink:type="simple">-12.45, 131.05</named-content></named-content></named-content></named-content>] Watson, J.A.L.” (ANIC); 1 ex., “Northern Territory Katherine [<named-content xmlns:xlink="http://www.w3.org/1999/xlink" content-type="dwc:verbatimCoordinates" xlink:type="simple"><named-content content-type="geo-json" specific-use="{&#34;type&#34;:&#34;Point&#34;,&#34;coordinates&#34;:[132.266700,-14.466670]}" id="NCID0EDOAI" xlink:type="simple"><named-content content-type="dwc:verbatimCoordinates" xlink:type="simple"><named-content content-type="geo-json" specific-use="{&#34;type&#34;:&#34;Point&#34;,&#34;coordinates&#34;:[132.266700,-14.466670]}" id="NCID0EKOAI" xlink:type="simple">-14.46667, 132.2667</named-content></named-content></named-content></named-content>], 6.2.1968, Matthews, E.” (ANIC); 1 ex., “Northern Territory, Lee Point, Darwin [<named-content xmlns:xlink="http://www.w3.org/1999/xlink" content-type="dwc:verbatimCoordinates" xlink:type="simple"><named-content content-type="geo-json" specific-use="{&#34;type&#34;:&#34;Point&#34;,&#34;coordinates&#34;:[130.900000,-12.333333]}" id="NCID0ESOAI" xlink:type="simple"><named-content content-type="dwc:verbatimCoordinates" xlink:type="simple"><named-content content-type="geo-json" specific-use="{&#34;type&#34;:&#34;Point&#34;,&#34;coordinates&#34;:[130.900000,-12.333333]}" id="NCID0EZOAI" xlink:type="simple">-12.33333333, 130.9</named-content></named-content></named-content></named-content>], 7.3.1967, Upton, M.S.” (ANIC); 1 ex., “Northern Territory, Roper Gulf (S), Mataranka [<named-content xmlns:xlink="http://www.w3.org/1999/xlink" content-type="dwc:verbatimCoordinates" xlink:type="simple"><named-content content-type="geo-json" specific-use="{&#34;type&#34;:&#34;Point&#34;,&#34;coordinates&#34;:[133.066667,-14.933333]}" id="NCID0EBPAI" xlink:type="simple"><named-content content-type="dwc:verbatimCoordinates" xlink:type="simple"><named-content content-type="geo-json" specific-use="{&#34;type&#34;:&#34;Point&#34;,&#34;coordinates&#34;:[133.066667,-14.933333]}" id="NCID0EIPAI" xlink:type="simple">-14.93333333, 133.0666667</named-content></named-content></named-content></named-content>], 1.3.1967, Upton, M.S.” (ANIC); 1 ex., “NT Davenport Murchison Ranges, Barkly (S), 15 miles N of Tennant Ck. [<named-content xmlns:xlink="http://www.w3.org/1999/xlink" content-type="dwc:verbatimCoordinates" xlink:type="simple"><named-content content-type="geo-json" specific-use="{&#34;type&#34;:&#34;Point&#34;,&#34;coordinates&#34;:[134.183333,-19.400000]}" id="NCID0EQPAI" xlink:type="simple"><named-content content-type="dwc:verbatimCoordinates" xlink:type="simple"><named-content content-type="geo-json" specific-use="{&#34;type&#34;:&#34;Point&#34;,&#34;coordinates&#34;:[134.183333,-19.400000]}" id="NCID0EXPAI" xlink:type="simple">-19.4, 134.1833333</named-content></named-content></named-content></named-content>], 27.2.1967, Upton, M.S.” (ANIC); 1 ex., “NT Brock Creek, Burnside [Brocks Creek] [<named-content xmlns:xlink="http://www.w3.org/1999/xlink" content-type="dwc:verbatimCoordinates" xlink:type="simple"><named-content content-type="geo-json" specific-use="{&#34;type&#34;:&#34;Point&#34;,&#34;coordinates&#34;:[131.416700,-13.466670]}" id="NCID0E6PAI" xlink:type="simple"><named-content content-type="dwc:verbatimCoordinates" xlink:type="simple"><named-content content-type="geo-json" specific-use="{&#34;type&#34;:&#34;Point&#34;,&#34;coordinates&#34;:[131.416700,-13.466670]}" id="NCID0EGQAI" xlink:type="simple">-13.46667, 131.4167</named-content></named-content></named-content></named-content>], 27.3.1929, Campbell, T.G.” (ANIC); 1 ex., “Howard Springs, Litchfield (M) [<named-content xmlns:xlink="http://www.w3.org/1999/xlink" content-type="dwc:verbatimCoordinates" xlink:type="simple"><named-content content-type="geo-json" specific-use="{&#34;type&#34;:&#34;Point&#34;,&#34;coordinates&#34;:[131.050000,-12.450000]}" id="NCID0EOQAI" xlink:type="simple"><named-content content-type="dwc:verbatimCoordinates" xlink:type="simple"><named-content content-type="geo-json" specific-use="{&#34;type&#34;:&#34;Point&#34;,&#34;coordinates&#34;:[131.050000,-12.450000]}" id="NCID0EVQAI" xlink:type="simple">-12.45, 131.05</named-content></named-content></named-content></named-content>], 27.1.1968, Matthews, E.” (ANIC); 1 ex., “Australia N.T. Kununurra m 50 23.VIII.1996 P.M. Giachino legit” (CLH); 1 ex., “Australia N.T. Umbrawarra Gorge Campground, ca. 40 km S Pine Creek, 27.IV.–18.V.2009, S <named-content xmlns:xlink="http://www.w3.org/1999/xlink" content-type="dwc:verbatimCoordinates" xlink:type="simple"><named-content content-type="geo-json" specific-use="{&#34;type&#34;:&#34;Point&#34;,&#34;coordinates&#34;:[131.699222,-13.967056]}" id="NCID0E4QAI" xlink:type="simple">13°58'01.4"S, 131°41'57.2"E</named-content></named-content>, 163 m, NF, leg. M. Langer” (CLH); 2 exs.,“Australia: N.T./ ca. 30 km S Daly Waters und ca. 90 km N Elliott am Stuart Hwy 04.IV.2011 LF H = 269 m <named-content xmlns:xlink="http://www.w3.org/1999/xlink" content-type="dwc:verbatimCoordinates" xlink:type="simple"><named-content content-type="geo-json" specific-use="{&#34;type&#34;:&#34;Point&#34;,&#34;coordinates&#34;:[133.431611,-16.777444]}" id="NCID0EFRAI" xlink:type="simple">16°46'38.8"S, 133°25'53.8"E</named-content></named-content> leg. Michael Langer” (CLH); 11 exs., “Australia: NT, Litchfield NP, TJAYNERA FALLS, <named-content xmlns:xlink="http://www.w3.org/1999/xlink" content-type="dwc:verbatimCoordinates" xlink:type="simple"><named-content content-type="geo-json" specific-use="{&#34;type&#34;:&#34;Point&#34;,&#34;coordinates&#34;:[130.733333,-13.250000]}" id="NCID0ENRAI" xlink:type="simple">13°15'S, 130°44'E</named-content></named-content>, 63 m, S. Jákl leg., 20–27.XI.2008” (NMPC); 5 exs., “AUSTRALIA: NT, 25 km S of KATHERINE, rd to Kununurra, <named-content xmlns:xlink="http://www.w3.org/1999/xlink" content-type="dwc:verbatimCoordinates" xlink:type="simple"><named-content content-type="geo-json" specific-use="{&#34;type&#34;:&#34;Point&#34;,&#34;coordinates&#34;:[132.016667,-14.733333]}" id="NCID0EVRAI" xlink:type="simple">14°44'S, 132°01'E</named-content></named-content>, 100 m, S. Jákl leg., 17.–31.XII.2008” (NMPC); 12 exs., “AUSTRALIA: NT, 25 km S of KATHERINE, nr Cutta Cutta caves, <named-content xmlns:xlink="http://www.w3.org/1999/xlink" content-type="dwc:verbatimCoordinates" xlink:type="simple"><named-content content-type="geo-json" specific-use="{&#34;type&#34;:&#34;Point&#34;,&#34;coordinates&#34;:[132.416667,-14.516667]}" id="NCID0E4RAI" xlink:type="simple">14°31'S, 132°25'E</named-content></named-content>, 168 m, S. Jákl leg., 23.–31.XII.2008” (NMPC); 1 ex., “Australia: NT, Nitmiluk NP, Edit Falls, <named-content xmlns:xlink="http://www.w3.org/1999/xlink" content-type="dwc:verbatimCoordinates" xlink:type="simple"><named-content content-type="geo-json" specific-use="{&#34;type&#34;:&#34;Point&#34;,&#34;coordinates&#34;:[132.100000,-14.166667]}" id="NCID0EFSAI" xlink:type="simple">14°10'S, 132°06'E</named-content></named-content>, 37 m, S. Jákl leg., 3.XII.2008” (NMPC); 2 exs., “AUSTR. NT, Mataranka, <named-content xmlns:xlink="http://www.w3.org/1999/xlink" content-type="dwc:verbatimCoordinates" xlink:type="simple"><named-content content-type="geo-json" specific-use="{&#34;type&#34;:&#34;Point&#34;,&#34;coordinates&#34;:[132.016667,-14.883333]}" id="NCID0ENSAI" xlink:type="simple">14°53'S, 132°01'E</named-content></named-content>, 18.12.08, 148 m, Sv. Bílý leg.” (NMPC); 70 exs., “Australia: NT, 70 km SW of Mataranka, <named-content xmlns:xlink="http://www.w3.org/1999/xlink" content-type="dwc:verbatimCoordinates" xlink:type="simple"><named-content content-type="geo-json" specific-use="{&#34;type&#34;:&#34;Point&#34;,&#34;coordinates&#34;:[132.833333,-15.316667]}" id="NCID0EVSAI" xlink:type="simple">15°19'S, 132°50'E</named-content></named-content>, 190 m, S. Jákl leg., 22.–23.XII.2008” (NMPC); 1 ex., “AUSTRALIA: NT, West Macdonnell Range NP, SIMPSON GAP, <named-content xmlns:xlink="http://www.w3.org/1999/xlink" content-type="dwc:verbatimCoordinates" xlink:type="simple"><named-content content-type="geo-json" specific-use="{&#34;type&#34;:&#34;Point&#34;,&#34;coordinates&#34;:[133.716667,-23.666667]}" id="NCID0E4SAI" xlink:type="simple">23°40'S, 133°43'E</named-content></named-content>, 600 m, S. Jákl leg., 3.–5.I.2009” (NMPC). <bold><italic>Queensland</italic></bold>: 1 ex., “Cardstone [<named-content xmlns:xlink="http://www.w3.org/1999/xlink" content-type="dwc:verbatimCoordinates" xlink:type="simple"><named-content content-type="geo-json" specific-use="{&#34;type&#34;:&#34;Point&#34;,&#34;coordinates&#34;:[145.583333,-17.766667]}" id="NCID0EITAI" xlink:type="simple"><named-content content-type="dwc:verbatimCoordinates" xlink:type="simple"><named-content content-type="geo-json" specific-use="{&#34;type&#34;:&#34;Point&#34;,&#34;coordinates&#34;:[145.583333,-17.766667]}" id="NCID0EPTAI" xlink:type="simple">-17.76666667, 145.5833333</named-content></named-content></named-content></named-content>], 16.12.1965, Hyde, K.” (ANIC); 1 ex., “Mary Creek [<named-content xmlns:xlink="http://www.w3.org/1999/xlink" content-type="dwc:verbatimCoordinates" xlink:type="simple"><named-content content-type="geo-json" specific-use="{&#34;type&#34;:&#34;Point&#34;,&#34;coordinates&#34;:[145.200000,-16.550000]}" id="NCID0EXTAI" xlink:type="simple"><named-content content-type="dwc:verbatimCoordinates" xlink:type="simple"><named-content content-type="geo-json" specific-use="{&#34;type&#34;:&#34;Point&#34;,&#34;coordinates&#34;:[145.200000,-16.550000]}" id="NCID0E5TAI" xlink:type="simple">-16.55, 145.2</named-content></named-content></named-content></named-content>], 4.12.1968, Britton, E.B. &amp; Misko, S.” (ANIC); 1 ex., “Cairns [<named-content xmlns:xlink="http://www.w3.org/1999/xlink" content-type="dwc:verbatimCoordinates" xlink:type="simple"><named-content content-type="geo-json" specific-use="{&#34;type&#34;:&#34;Point&#34;,&#34;coordinates&#34;:[145.766700,-16.916670]}" id="NCID0EGUAI" xlink:type="simple"><named-content content-type="dwc:verbatimCoordinates" xlink:type="simple"><named-content content-type="geo-json" specific-use="{&#34;type&#34;:&#34;Point&#34;,&#34;coordinates&#34;:[145.766700,-16.916670]}" id="NCID0ENUAI" xlink:type="simple">-16.91667, 145.7667</named-content></named-content></named-content></named-content>] Taylor, F.H.” (ANIC); 1 ex., “Queensland, Whitsunday, Mimosa Motel, 3 m. S Bowen [<named-content xmlns:xlink="http://www.w3.org/1999/xlink" content-type="dwc:verbatimCoordinates" xlink:type="simple"><named-content content-type="geo-json" specific-use="{&#34;type&#34;:&#34;Point&#34;,&#34;coordinates&#34;:[148.250000,-20.016670]}" id="NCID0EVUAI" xlink:type="simple"><named-content content-type="dwc:verbatimCoordinates" xlink:type="simple"><named-content content-type="geo-json" specific-use="{&#34;type&#34;:&#34;Point&#34;,&#34;coordinates&#34;:[148.250000,-20.016670]}" id="NCID0E3UAI" xlink:type="simple">-20.01667, 148.25</named-content></named-content></named-content></named-content>], 23.3.1967, Brooks, J.G.” (ANIC); 1 ex., “Townsville [<named-content xmlns:xlink="http://www.w3.org/1999/xlink" content-type="dwc:verbatimCoordinates" xlink:type="simple"><named-content content-type="geo-json" specific-use="{&#34;type&#34;:&#34;Point&#34;,&#34;coordinates&#34;:[146.816666,-19.266670]}" id="NCID0EEVAI" xlink:type="simple"><named-content content-type="dwc:verbatimCoordinates" xlink:type="simple"><named-content content-type="geo-json" specific-use="{&#34;type&#34;:&#34;Point&#34;,&#34;coordinates&#34;:[146.816666,-19.266670]}" id="NCID0ELVAI" xlink:type="simple">-19.26667023, 146.8166656</named-content></named-content></named-content></named-content>], Taylor, F.H.” (ANIC); 36 exs., “Australia/Queensland 30 km E Normanton riverside at light, 1.1996, S. Lamond leg. Coll. Hendrich” (CLH); 31 exs., “Australia/ Queensland 20 km E of Normanton February 1996, at light, Steven Lamond leg. Coll. L.Hendrich” (CLH); 4 exs., “Bowen N.Q. 23/III/1962 A. &amp; M. Walford-Huggins” (CLH); 10 exs., “Australia, QL, Rollingstone, 20 km NW Townsville, 20 m, 17.I.1993, leg. G. Wewalka (7)” (CGW); 3 exs., “Australia, QL, Dalrymple, 30 km N Charters Towers, 300 m, 18.I.1993, leg. G. Wewalka (10, 11)” (CGW); 1 ex., “QL, 15 km S Ogmore, 24.I.2012, leg. S. Prepsl” (CGW); 3 exs., “Australia, Queensland, Horn Islet, Sir Edward Pellew Group, 15. February 1968-21. February 1964, B. Cantrell” (QM); 1 ex., “Australia, Queensland, Iron Range, Cape York 23. April 1966, G. Monteith” (QM); 2 exs., “Australia, Queensland, CYP Batavia Downs, <named-content xmlns:xlink="http://www.w3.org/1999/xlink" content-type="dwc:verbatimCoordinates" xlink:type="simple"><named-content content-type="geo-json" specific-use="{&#34;type&#34;:&#34;Point&#34;,&#34;coordinates&#34;:[142.400000,-12.400000]}" id="NCID0ETVAI" xlink:type="simple">12.40S, 142.40E</named-content></named-content>, 3. March 1993-10. March 1993, at light, I. Cunningham” (QDPIB); 6 exs., “Australia, Queensland, Tolga, 26. Jan.–31. Jan. 1981, at light, N. Gough” (QDPIB); 1 ex., “Australia, Queensland, Burketown 31. Jan. 1992, at light, B.M. Waterhouse, J.F. Grimshaw” (QDPIB); 1 ex., “Australia, Queensland Danbulla S.F. via Yungaburra 13. February 1992 at light, Storey, De Faveri &amp; Huwer” (QDPIB); 1 ex., “Australia, Queensland, Normanton, 4. September 1982, at light, R.I. Storey” (QDPIB); 1 ex., “Australia Queensland Kauri Creek, Para Grass, 30. August 1995, B. Hebert” (QDPIB); 1 ex., “Australia, Queensland, Ingham, 6. March 1984 at light, K.H. Halfpapp” (QDPIB); 4 exs., “AUSTRALIA Qld. Windsor Tableland Feb 6-8/91 Larson &amp; Storey” (ZSM); 2 exs., “N Queensland, 14.1.2000, Kuranda, Sv. Bílý leg.” (NMPC); 1 ex., “N Queensland, 9.2.2000, Kuranda, Sv. Bílý leg.” (NMPC); 1 ex., “N Queensland, 7.2.2000, Mt. Carbine, Sv. Bílý leg.” (NMPC); 1 ex., “N Queensland, 13.2.2000, Undara, Sv. Bílý leg.” (NMPC).</p></tp:treatment-sec><tp:treatment-sec sec-type="description" id="SECID0EYVAI"><title>Description of male.</title><p><bold><italic>Body shape:</italic></bold> In dorsal view oval, almost ovoid, broadest in basal third of elytra, moderately convex. Body outline without discontinuity between pronotum and elytra. Head relatively broad; anterior margin of clypeus truncate. Pronotum broadest between posterior angles, lateral margins moderately curved. Base of elytra as broad as pronotal base; lateral margins of elytra moderately curved (Fig. <xref ref-type="fig" rid="F6">6</xref>).</p><fig id="F6" position="float" orientation="portrait"><object-id xmlns:xlink="http://www.w3.org/1999/xlink" content-type="doi" xlink:type="simple">10.3897/zookeys.889.39090.figure6</object-id><object-id xmlns:xlink="http://www.w3.org/1999/xlink" content-type="arpha" xlink:type="simple">701668DF-C97F-5DBD-9659-BAF275EE8876</object-id><label>Figure 6.</label><caption><p>Habitus and colouration of <italic><tp:taxon-name><tp:taxon-name-part taxon-name-part-type="genus" reg="Copelatus">Copelatus</tp:taxon-name-part> <tp:taxon-name-part taxon-name-part-type="species" reg="marginatus">marginatus</tp:taxon-name-part></tp:taxon-name></italic>, female. Total length 5.8 mm.</p></caption><graphic xmlns:xlink="http://www.w3.org/1999/xlink" xlink:href="zookeys-889-081-g006.jpg" position="float" orientation="portrait" xlink:type="simple" id="oo_356475.jpg"><uri content-type="original_file" xlink:type="simple">https://binary.pensoft.net/fig/356475</uri></graphic></fig><p><bold><italic>Colouration</italic>.</bold> Body dark red-brown to black, clypeus anteriorly, sides of pronotum broadly and elytra laterally (including epipleura) paler, ventral side and appendages testaceous (Fig. <xref ref-type="fig" rid="F6">6</xref>).</p><p><bold><italic>Dorsal surface sculpture:</italic></bold> Whole surface almost matt (Fig. <xref ref-type="fig" rid="F6">6</xref>). Head uniformly microreticulated, reticulation composed of moderately deeply impressed meshes. Punctation composed of coarse setigerous punctures, and very small punctures spreading sparsely on surface; rows of coarse punctures present around inner margin of eyes and in small depression anterolaterally of eyes. Pronotum with lateral beading very thin and indistinct. Microreticulation and punctation similar to that of head; row of coarse setigerous punctures present along anterior margin, basal margin (except for basomedially), and laterally close to sides. Elytra with microreticulation similar to that of head and pronotum, but less impressed. Serial punctures on elytra rather weak. On each elytron six moderately impressed thin discal and one submarginal longitudinal striae, progressively closer towards sides; stria 1 (sutural stria) reduced to apical fourth, striae 2 and 4 complete, striae 3 and 5 a little shorter basally. Submarginal stria short, expanding from behind middle of elytron to end of stria 6.</p><p><bold><italic>Antennae and legs:</italic></bold> Antenna with antennomeres long and slender. Protibia modified, distinctly broadened anteriorly. Pro- and mesotarsomeres 1–3 distinctly broadened, with adhesive discs on their ventral side; claws simple.</p><p><bold><italic>Ventral part:</italic></bold> Finely microreticulated, with intermixed, sparsely distributed, very small punctures. Prosternal process shortly lanceolate, apex obtuse; distinctly bordered laterally. Lateral parts of metaventrite tongue-shaped, slender. Metacoxal lines close, evenly and moderately diverging anteriorly, ending short of metasternum. Metacoxae and abdominal ventrites 1–3 with numerous longitudinal or oblique striae.</p><p><bold><italic>Male genitalia:</italic></bold> Median lobe narrow, simple, tapering and slightly curved downwards apically in lateral view (Fig. <xref ref-type="fig" rid="F15">15A, B, C</xref>). Shape of paramere broadly triangular, with weak, relatively short setae, mainly along dorsal margin of subdistal part (Fig. <xref ref-type="fig" rid="F15">15D</xref>).</p></tp:treatment-sec><tp:treatment-sec sec-type="Female" id="SECID0ESYAI"><title>Female.</title><p>Similar to male in habitus. Protibia simple, not angled basally and only slightly broadened distally; pro- and mesotarsomeres not broadened, without adhesive setae. Pronotum basolaterally with numerous short longitudinal strioles. Elytra between striae and side with numerous short longitudinal strioles.</p></tp:treatment-sec><tp:treatment-sec sec-type="description" id="SECID0EXYAI"><title>Measurements.</title><p>TL = 5.7–6.0 mm; TL-H = 5.3–5.6 mm; MW = 2.7–2.8 mm.</p></tp:treatment-sec><tp:treatment-sec sec-type="variability" id="SECID0E3YAI"><title>Variability.</title><p>All specimens studied are rather uniform and vary only in body length. In some specimens, the submarginal stria is reduced to few elongate grooves.</p></tp:treatment-sec><tp:treatment-sec sec-type="Differential diagnosis" id="SECID0EBZAI"><title>Differential diagnosis.</title><p>The species is close to <italic><tp:taxon-name><tp:taxon-name-part taxon-name-part-type="genus" reg="Copelatus">C.</tp:taxon-name-part> <tp:taxon-name-part taxon-name-part-type="species" reg="tenebrosus">tenebrosus</tp:taxon-name-part></tp:taxon-name></italic> but can be easily separated by the larger size, much shorter inner striae of elytra, and the form of the median lobe.</p></tp:treatment-sec><tp:treatment-sec sec-type="distribution" id="SECID0ESZAI"><title>Distribution.</title><p>The species occurs in tropical and subtropical northern and central Australia, along the east coast south to Brisbane (WA, NT, QLD) (Fig. <xref ref-type="fig" rid="F24">25</xref>). Additionally, <italic><tp:taxon-name><tp:taxon-name-part taxon-name-part-type="genus" reg="Copelatus">C.</tp:taxon-name-part> <tp:taxon-name-part taxon-name-part-type="species" reg="marginatus">marginatus</tp:taxon-name-part></tp:taxon-name></italic> was recorded from New Caledonia (South Province) and West Samoa by <xref ref-type="bibr" rid="B39">Wewalka et al. (2010)</xref>. <xref ref-type="bibr" rid="B41">Zimmermann (1927</xref>: 17) reported the species from Tonga (two specimens from Tonga: Nukualofa, 22.xi.1925). He wrote also that the presence of the species in Samoa is confirmed by material of Dr K. Friederichs (<xref ref-type="bibr" rid="B8">Friederichs 1922</xref>: 148: Samoa, five specimens). Later, <italic><tp:taxon-name><tp:taxon-name-part taxon-name-part-type="genus" reg="Copelatus">C.</tp:taxon-name-part> <tp:taxon-name-part taxon-name-part-type="species" reg="marginatus">marginatus</tp:taxon-name-part></tp:taxon-name></italic> was reported from Samoa (Upolu), Fiji (Viti Levu and Vanua Levu) and New Guinea (Dorey, now Manokwari, Indonesia: West Papua Province) by Balfour-Browne (1945: 106 and 113) which was repeated by some later authors (<xref ref-type="bibr" rid="B9">Guéorguiev 1968</xref>: 21; <xref ref-type="bibr" rid="B10">Guéorguiev and Rocchi 1993</xref>: 159; <xref ref-type="bibr" rid="B39">Wewalka et al. 2010</xref>: 51). The records from Fiji and New Guinea are in need of confirmation.</p></tp:treatment-sec><tp:treatment-sec sec-type="habitat" id="SECID0EK2AI"><title>Habitat.</title><p>Most specimens were collected during or just after the rainy season when the beetles can be collected in seasonal flood meadows along rivers and creeks, shallow roadside ditches and swampy areas. At that time of the year, <italic><tp:taxon-name><tp:taxon-name-part taxon-name-part-type="genus" reg="Copelatus">C.</tp:taxon-name-part> <tp:taxon-name-part taxon-name-part-type="species" reg="marginatus">marginatus</tp:taxon-name-part></tp:taxon-name></italic> is often attracted in larger numbers to light (e.g., Normanton). In north-eastern Queensland, the species was collected in a small roadside pool and in isolated pools in seasonal fingertip tributary streams, all in closed forest (<xref ref-type="bibr" rid="B20">Larson 1993</xref>).</p></tp:treatment-sec><tp:treatment-sec><!--Section generated to contain objects referenced in tp:taxon-treatment.--><fig id="F15" position="float" orientation="portrait"><object-id xmlns:xlink="http://www.w3.org/1999/xlink" content-type="doi" xlink:type="simple">10.3897/zookeys.889.39090.figure15</object-id><object-id xmlns:xlink="http://www.w3.org/1999/xlink" content-type="arpha" xlink:type="simple">3DF956B3-96E2-51DF-9BA8-29AF35977AB1</object-id><label>Figure 15.</label><caption><p><italic><tp:taxon-name><tp:taxon-name-part taxon-name-part-type="genus" reg="Copelatus">Copelatus</tp:taxon-name-part> <tp:taxon-name-part taxon-name-part-type="species" reg="marginatus">marginatus</tp:taxon-name-part></tp:taxon-name></italic><bold>A</bold> median lobe in lateral view, right side <bold>B</bold> median lobe in lateral view, left side <bold>C</bold> median lobe in ventral view <bold>D</bold> left paramere in external view. Scale bar: 0.5 mm.</p></caption><graphic xmlns:xlink="http://www.w3.org/1999/xlink" xlink:href="zookeys-889-081-g015.jpg" position="float" orientation="portrait" xlink:type="simple" id="oo_356484.jpg"><uri content-type="original_file" xlink:type="simple">https://binary.pensoft.net/fig/356484</uri></graphic></fig><fig id="F24" position="float" orientation="portrait"><object-id xmlns:xlink="http://www.w3.org/1999/xlink" content-type="doi" xlink:type="simple">10.3897/zookeys.889.39090.figure25</object-id><object-id xmlns:xlink="http://www.w3.org/1999/xlink" content-type="arpha" xlink:type="simple">B06A5987-A4A4-50E8-9FC9-330EFC0A91E7</object-id><label>Figure 25.</label><caption><p>Distribution of <italic><tp:taxon-name><tp:taxon-name-part taxon-name-part-type="genus" reg="Copelatus">Copelatus</tp:taxon-name-part> <tp:taxon-name-part taxon-name-part-type="species" reg="marginatus">marginatus</tp:taxon-name-part></tp:taxon-name></italic>.</p></caption><graphic xmlns:xlink="http://www.w3.org/1999/xlink" xlink:href="zookeys-889-081-g024.jpg" position="float" orientation="portrait" xlink:type="simple" id="oo_356493.jpg"><uri content-type="original_file" xlink:type="simple">https://binary.pensoft.net/fig/356493</uri></graphic></fig></tp:treatment-sec><ref-list><ref id="B33"><mixed-citation xmlns:xlink="http://www.w3.org/1999/xlink" xlink:type="simple"><person-group><name name-style="western"><surname>Sharp</surname><given-names>D</given-names></name></person-group> (<year>1882</year>) <article-title>On aquatic carnivorous <tp:taxon-name><tp:taxon-name-part taxon-name-part-type="order">Coleoptera</tp:taxon-name-part></tp:taxon-name> or <tp:taxon-name><tp:taxon-name-part taxon-name-part-type="family">Dytiscidae</tp:taxon-name-part></tp:taxon-name>.</article-title><source>Scientific Transactions of the Royal Dublin Society Series</source><volume>2</volume>(<issue>2</issue>): <fpage>179</fpage>–<lpage>1003</lpage>. [+ pls. 7–18]</mixed-citation></ref><ref id="B36"><mixed-citation xmlns:xlink="http://www.w3.org/1999/xlink" xlink:type="simple"><person-group><name name-style="western"><surname>Watts</surname><given-names>CHS</given-names></name></person-group> (<year>1978</year>) <article-title>A revision of the Australian <tp:taxon-name><tp:taxon-name-part taxon-name-part-type="family">Dytiscidae</tp:taxon-name-part></tp:taxon-name> (<tp:taxon-name><tp:taxon-name-part taxon-name-part-type="order">Coleoptera</tp:taxon-name-part></tp:taxon-name>).</article-title><source>Australian Journal of Zoology Supplement Series</source><volume>57</volume>: <fpage>1</fpage>–<lpage>166</lpage>. <ext-link xlink:type="simple" ext-link-type="doi" xlink:href="10.1071/AJZS057">https://doi.org/10.1071/AJZS057</ext-link></mixed-citation></ref><ref id="B37"><mixed-citation xmlns:xlink="http://www.w3.org/1999/xlink" xlink:type="simple"><person-group><name name-style="western"><surname>Watts</surname><given-names>CHS</given-names></name></person-group> (<year>1985</year>) <article-title>A faunal assessment of Australian <tp:taxon-name><tp:taxon-name-part taxon-name-part-type="clade">Hydradephaga</tp:taxon-name-part></tp:taxon-name>.</article-title><source>Proceedings of the Academy of Natural Sciences of Philadelphia</source><volume>137</volume>: <fpage>22</fpage>–<lpage>28</lpage>.</mixed-citation></ref><ref id="B20"><mixed-citation xmlns:xlink="http://www.w3.org/1999/xlink" xlink:type="simple"><person-group><name name-style="western"><surname>Larson</surname><given-names>DJ</given-names></name></person-group> (<year>1993</year>) <article-title>Ecology of tropical Australian <tp:taxon-name><tp:taxon-name-part taxon-name-part-type="clade">Hydradephaga</tp:taxon-name-part></tp:taxon-name> (<tp:taxon-name><tp:taxon-name-part taxon-name-part-type="class">Insecta</tp:taxon-name-part></tp:taxon-name>: <tp:taxon-name><tp:taxon-name-part taxon-name-part-type="order">Coleoptera</tp:taxon-name-part></tp:taxon-name>). Part 1. Natural history and distribution of northern Queensland species.</article-title><source>Proceedings of the Royal Society of Queensland</source><volume>103</volume>: <fpage>47</fpage>–<lpage>63</lpage>.</mixed-citation></ref><ref id="B38"><mixed-citation xmlns:xlink="http://www.w3.org/1999/xlink" xlink:type="simple"><person-group><name name-style="western"><surname>Watts</surname><given-names>CHS</given-names></name></person-group> (<year>2002</year>) <article-title>Checklist and guides to the identification, to genus, of adults and larval Australian water beetles of the families <tp:taxon-name><tp:taxon-name-part taxon-name-part-type="family">Dytiscidae</tp:taxon-name-part></tp:taxon-name>, <tp:taxon-name><tp:taxon-name-part taxon-name-part-type="family">Noteridae</tp:taxon-name-part></tp:taxon-name>, <tp:taxon-name><tp:taxon-name-part taxon-name-part-type="family">Hygrobiidae</tp:taxon-name-part></tp:taxon-name>, <tp:taxon-name><tp:taxon-name-part taxon-name-part-type="family">Haliplidae</tp:taxon-name-part></tp:taxon-name>, <tp:taxon-name><tp:taxon-name-part taxon-name-part-type="family">Gyrinidae</tp:taxon-name-part></tp:taxon-name>, <tp:taxon-name><tp:taxon-name-part taxon-name-part-type="family">Hydraenidae</tp:taxon-name-part></tp:taxon-name> and the superfamily <tp:taxon-name><tp:taxon-name-part taxon-name-part-type="superfamily">Hydrophiloidea</tp:taxon-name-part></tp:taxon-name> (<tp:taxon-name><tp:taxon-name-part taxon-name-part-type="class">Insecta</tp:taxon-name-part></tp:taxon-name>-<tp:taxon-name><tp:taxon-name-part taxon-name-part-type="order">Coleoptera</tp:taxon-name-part></tp:taxon-name>). Cooperative Research Centre for Freshwater Ecology (Australia).</article-title><source>Identification Ecology Guide</source><volume>43</volume>: <fpage>1</fpage>–<lpage>110</lpage>.</mixed-citation></ref><ref id="B39"><mixed-citation xmlns:xlink="http://www.w3.org/1999/xlink" xlink:type="simple"><person-group><name name-style="western"><surname>Wewalka</surname><given-names>G</given-names></name><name name-style="western"><surname>Balke</surname><given-names>M</given-names></name><name name-style="western"><surname>Hendrich</surname><given-names>L</given-names></name></person-group> (<year>2010</year>) <article-title><tp:taxon-name><tp:taxon-name-part taxon-name-part-type="family">Dytiscidae</tp:taxon-name-part></tp:taxon-name>: <tp:taxon-name><tp:taxon-name-part taxon-name-part-type="subfamily">Copelatinae</tp:taxon-name-part></tp:taxon-name> (<tp:taxon-name><tp:taxon-name-part taxon-name-part-type="order">Coleoptera</tp:taxon-name-part></tp:taxon-name>).</article-title> In: <person-group><name name-style="western"><surname>Jäch</surname><given-names>MA</given-names></name><name name-style="western"><surname>Balke</surname><given-names>M</given-names></name></person-group> (<role>Eds</role>) <issue-title>Water beetles of New Caledonia (part 1).</issue-title><source>Monographs on <tp:taxon-name><tp:taxon-name-part taxon-name-part-type="order">Coleoptera</tp:taxon-name-part></tp:taxon-name> 3</source>, <fpage>45</fpage>–<lpage>128</lpage>.</mixed-citation></ref><ref id="B28"><mixed-citation xmlns:xlink="http://www.w3.org/1999/xlink" xlink:type="simple"><person-group><name name-style="western"><surname>Nilsson</surname><given-names>AN</given-names></name><name name-style="western"><surname>Hájek</surname><given-names>J</given-names></name></person-group> (<year>2019</year>) A World Catalogue of the Family <tp:taxon-name><tp:taxon-name-part taxon-name-part-type="family">Dytiscidae</tp:taxon-name-part></tp:taxon-name>, or the diving beetles (<tp:taxon-name><tp:taxon-name-part taxon-name-part-type="order">Coleoptera</tp:taxon-name-part></tp:taxon-name>, <tp:taxon-name><tp:taxon-name-part taxon-name-part-type="suborder">Adephaga</tp:taxon-name-part></tp:taxon-name>). Version 1.I.2019. Distributed as a PDF file via Internet. <ext-link xlink:type="simple" ext-link-type="uri" xlink:href="http://www.waterbeetles.eu">http://www.waterbeetles.eu</ext-link> [accessed 08 February 2019]</mixed-citation></ref><ref id="B41"><mixed-citation xmlns:xlink="http://www.w3.org/1999/xlink" xlink:type="simple"><person-group><name name-style="western"><surname>Zimmermann</surname><given-names>A</given-names></name></person-group> (<year>1927</year>) <tp:taxon-name><tp:taxon-name-part taxon-name-part-type="family">Dytiscidae</tp:taxon-name-part></tp:taxon-name>. Insects of Samoa and Other Samoan Terrestrial <tp:taxon-name><tp:taxon-name-part taxon-name-part-type="phylum">Arthropoda</tp:taxon-name-part></tp:taxon-name>, part IV, fasc. 1, 15–19.</mixed-citation></ref><ref id="B8"><mixed-citation xmlns:xlink="http://www.w3.org/1999/xlink" xlink:type="simple"><person-group><name name-style="western"><surname>Friederichs</surname><given-names>K</given-names></name></person-group> (<year>1922</year>) Die von Dr. K. Friederichs in Samoa and Indochina gesammelten Käfer. Archiv für Naturgeschichte 88A(10): 147–159.</mixed-citation></ref><ref id="B9"><mixed-citation xmlns:xlink="http://www.w3.org/1999/xlink" xlink:type="simple"><person-group><name name-style="western"><surname>Guéorguiev</surname><given-names>VB</given-names></name></person-group> (<year>1968</year>) <article-title>Essai de classification des coléoptères <tp:taxon-name><tp:taxon-name-part taxon-name-part-type="family">Dytiscidae</tp:taxon-name-part></tp:taxon-name>. I. Tribus <tp:taxon-name><tp:taxon-name-part taxon-name-part-type="tribe">Copelatini</tp:taxon-name-part></tp:taxon-name> (<tp:taxon-name><tp:taxon-name-part taxon-name-part-type="subfamily">Colymbetinae</tp:taxon-name-part></tp:taxon-name>).</article-title><source>Izvestija na Zoologitjeskija Institut s Musei Sofia</source><volume>28</volume>: <fpage>5</fpage>–<lpage>45</lpage>.</mixed-citation></ref><ref id="B10"><mixed-citation xmlns:xlink="http://www.w3.org/1999/xlink" xlink:type="simple"><person-group><name name-style="western"><surname>Guéorguiev</surname><given-names>VB</given-names></name><name name-style="western"><surname>Rocchi</surname><given-names>S</given-names></name></person-group> (<year>1993</year>) <article-title>Contributo alla conoscenza dei <tp:taxon-name><tp:taxon-name-part taxon-name-part-type="family">Dytiscidae</tp:taxon-name-part></tp:taxon-name> della Nuova Guinea (<tp:taxon-name><tp:taxon-name-part taxon-name-part-type="order">Coleoptera</tp:taxon-name-part></tp:taxon-name>).</article-title><source>Frustula Entomologica (Nuova Serie)</source><volume>15</volume>(<issue>1992</issue>): <fpage>147</fpage>–<lpage>166</lpage>.</mixed-citation></ref></ref-list></tp:taxon-treatment>
