# Supplementary material for: Taxonomic revision of Australian Copelatus Erichson, 1832 (Coleoptera, Dytiscidae, Copelatinae)
Source: Zookeys. 2019 Nov 14;889:81–152. doi: 10.3897/zookeys.889.39090 (PMC6872603; doi:10.3897/zookeys.889.39090)
Supplement: XML Treatment for Copelatus martinbaehri [file zookeys.889.39090-treatment6.xml]

<!DOCTYPE tp:taxon-treatment
  PUBLIC "-//TaxonX//DTD Taxonomic Treatment Publishing DTD v0 20100105//EN" "tax-treatment-NSO.dtd">
<tp:taxon-treatment xmlns:tp="http://www.plazi.org/taxpub"><tp:treatment-meta><kwd-group><label>Taxon classification</label><kwd><named-content xmlns:xlink="http://www.w3.org/1999/xlink" content-type="kingdom">Animalia</named-content></kwd><kwd><named-content xmlns:xlink="http://www.w3.org/1999/xlink" content-type="order">Coleoptera</named-content></kwd><kwd><named-content xmlns:xlink="http://www.w3.org/1999/xlink" content-type="family">Dytiscidae</named-content></kwd></kwd-group><mixed-citation publication-type="journal"><person-group><name><surname>Hendrich</surname><given-names>Lars</given-names></name><name><surname>Shaverdo</surname><given-names>Helena</given-names></name><name><surname>Hájek</surname><given-names>Jiří</given-names></name><name><surname>Balke</surname><given-names>Michael</given-names></name></person-group><article-title>Taxonomic revision of Australian <italic><tp:taxon-name><tp:taxon-name-part taxon-name-part-type="genus" reg="Copelatus">Copelatus</tp:taxon-name-part></tp:taxon-name></italic> Erichson, 1832 (<tp:taxon-name><tp:taxon-name-part taxon-name-part-type="order">Coleoptera</tp:taxon-name-part></tp:taxon-name>, <tp:taxon-name><tp:taxon-name-part taxon-name-part-type="family">Dytiscidae</tp:taxon-name-part></tp:taxon-name>, <tp:taxon-name><tp:taxon-name-part taxon-name-part-type="subfamily">Copelatinae</tp:taxon-name-part></tp:taxon-name>)</article-title><source>Zookeys</source><day>14</day><month>11</month><year>2019</year><volume>889</volume><fpage>81</fpage><lpage>152</lpage><pub-id pub-id-type="doi">10.3897/zookeys.889.39090</pub-id></mixed-citation></tp:treatment-meta><tp:nomenclature><tp:taxon-name><object-id xmlns:xlink="http://www.w3.org/1999/xlink" content-type="arpha" xlink:type="simple">4BC8C219-282D-5B35-AA34-375993E0145A</object-id>
              <tp:taxon-name-part taxon-name-part-type="genus" reg="Copelatus">Copelatus</tp:taxon-name-part>
              <tp:taxon-name-part taxon-name-part-type="species" reg="martinbaehri">martinbaehri</tp:taxon-name-part>
              <object-id xmlns:xlink="http://www.w3.org/1999/xlink" content-type="zoobank" xlink:type="simple">http://zoobank.org/294C8A13-B08A-4815-B6B1-944CEED737EF</object-id>
            </tp:taxon-name><tp:taxon-status xmlns:xlink="http://www.w3.org/1999/xlink" xlink:type="simple">sp. nov.</tp:taxon-status><xref ref-type="fig" rid="F7">Figures 7</xref><xref ref-type="fig" rid="F16">, 16</xref><xref ref-type="fig" rid="F26">, 28</xref></tp:nomenclature><tp:treatment-sec sec-type="type locality" id="SECID0ET4AI"><title>Type locality.</title><p>
              Moreguina (St Stephen’s Mission), Central Province, Papua New Guinea Central, 50 m, <named-content xmlns:xlink="http://www.w3.org/1999/xlink" content-type="dwc:verbatimCoordinates" xlink:type="simple"><named-content content-type="geo-json" specific-use="{&#34;type&#34;:&#34;Point&#34;,&#34;coordinates&#34;:[148.467793,-10.018104]}" id="NCID0E34AI" xlink:type="simple">10.018104S, 148.467793E</named-content></named-content>.</p></tp:treatment-sec><tp:treatment-sec sec-type="type material" id="SECID0EB5AI"><title>Type material.</title><p><bold><italic>Holotype:</italic></bold> Male, “Papua New Guinea Central, Moreguina, 18.viii.2008 Posman (PNG184)” [printed label]; “Holotype <italic><tp:taxon-name><tp:taxon-name-part taxon-name-part-type="genus" reg="Copelatus">Copelatus</tp:taxon-name-part> <tp:taxon-name-part taxon-name-part-type="species" reg="martinbaehri">martinbaehri</tp:taxon-name-part></tp:taxon-name></italic> sp.n. Hendrich, Shaverdo, Hajek &amp; Balke des. 2019 [red printed label] (ZSM). <bold><italic>Paratypes (23 specimens)</italic>: <italic>Australia</italic></bold>: 7 exs., “<named-content xmlns:xlink="http://www.w3.org/1999/xlink" content-type="dwc:verbatimCoordinates" xlink:type="simple"><named-content content-type="geo-json" specific-use="{&#34;type&#34;:&#34;Point&#34;,&#34;coordinates&#34;:[143.140000,-12.445000]}" id="NCID0E65AI" xlink:type="simple">12.445S, 143.14E</named-content></named-content> QLD 3 km ENE Mt. Tozer 28June–4July 1986 D.H.Colless Malaise Trap” “ANIC Database No. 25 019356” [printed label]; “Aust. Nat. Ins. Coll.” [green printed label] (ANIC, ZSM); 1 male, “N. Queensland IRON RANGE Gordon's CK. [Creek, <named-content xmlns:xlink="http://www.w3.org/1999/xlink" content-type="dwc:verbatimCoordinates" xlink:type="simple"><named-content content-type="geo-json" specific-use="{&#34;type&#34;:&#34;Point&#34;,&#34;coordinates&#34;:[143.302092,-12.715780]}" id="NCID0EH6AI" xlink:type="simple"><named-content content-type="dwc:verbatimCoordinates" xlink:type="simple"><named-content content-type="geo-json" specific-use="{&#34;type&#34;:&#34;Point&#34;,&#34;coordinates&#34;:[143.302092,-12.715780]}" id="NCID0EO6AI" xlink:type="simple">-12.715780, 143.302092</named-content></named-content></named-content></named-content>] 10.5.71 at light leg: J.G. Brooks” [hw on both label sides], “COLL. HENDRICH BERLIN” (NMW); 1 male, 1 female, “Gordon's CK [Creek, <named-content xmlns:xlink="http://www.w3.org/1999/xlink" content-type="dwc:verbatimCoordinates" xlink:type="simple"><named-content content-type="geo-json" specific-use="{&#34;type&#34;:&#34;Point&#34;,&#34;coordinates&#34;:[143.302092,-12.715780]}" id="NCID0EW6AI" xlink:type="simple"><named-content content-type="dwc:verbatimCoordinates" xlink:type="simple"><named-content content-type="geo-json" specific-use="{&#34;type&#34;:&#34;Point&#34;,&#34;coordinates&#34;:[143.302092,-12.715780]}" id="NCID0E46AI" xlink:type="simple">-12.715780, 143.302092</named-content></named-content></named-content></named-content>] Iron RA [Range] N.Q. [North Queensland] 100' [100 m] 10.5.71 J.G. Brooks “at light” (CLH); 1 female, “Iron RA N.Q. 4.5.71 J.G. Brooks “at light” (CLH); 2 females, “Iron Range, Cape York Pen., N.-Qld 26 May–2 June 1971 B.K. Cantrell” (QM); 2 males, 2 females, “Iron Range, Cape York Pen. N.Q. 13.–20.V.1975 K.J. Houston At light” (QDPC, ZSM). <bold><italic>Papua New Guinea</italic></bold>: 1 male, 1 female, same data as holotype, one male additionally with a green label “DNA M.Balke 3803” (ZSM). 2 females, “Papua New Guinea: Central, Moreguina, 16.viii.2008 Posman (PNG183)” [printed label] (ZSM). 1 male, “Papua New Guinea: Northern Kokoda, 410 m, i.2008, 53.4[?]81S 147 43.648E, Posman, (PNG 174)” (ZSM). All paratypes with our red printed labels.</p></tp:treatment-sec><tp:treatment-sec sec-type="description" id="SECID0EFABI"><title>Description of male holotype.</title><p><bold><italic>Body shape:</italic></bold> In dorsal view, oblong-oval, broadest in basal third of elytra, moderately convex. Body outline without discontinuity between pronotum and elytra. Head relatively broad; anterior margin of clypeus not bordered. Pronotum broadest between posterior angles, lateral margins moderately curved. Base of elytra as broad as pronotal base; lateral margins of elytra moderately curved (Fig. <xref ref-type="fig" rid="F7">7</xref>).</p><fig id="F7" position="float" orientation="portrait"><object-id xmlns:xlink="http://www.w3.org/1999/xlink" content-type="doi" xlink:type="simple">10.3897/zookeys.889.39090.figure7</object-id><object-id xmlns:xlink="http://www.w3.org/1999/xlink" content-type="arpha" xlink:type="simple">BBE08A28-3BA4-5B64-B6EF-EF4646B9CED4</object-id><label>Figure 7.</label><caption><p>Habitus and colouration of <italic><tp:taxon-name><tp:taxon-name-part taxon-name-part-type="genus" reg="Copelatus">Copelatus</tp:taxon-name-part> <tp:taxon-name-part taxon-name-part-type="species" reg="martinbaehri">martinbaehri</tp:taxon-name-part></tp:taxon-name></italic> sp. nov., paratype (Mount Tozer), male. Total length 6.7 mm.</p></caption><graphic xmlns:xlink="http://www.w3.org/1999/xlink" xlink:href="zookeys-889-081-g007.jpg" position="float" orientation="portrait" xlink:type="simple" id="oo_356476.jpg"><uri content-type="original_file" xlink:type="simple">https://binary.pensoft.net/fig/356476</uri></graphic></fig><p><bold><italic>Colouration:</italic></bold> Body black, most of clypeus, anterior angles of pronotum, base and tip of elytra, appendages and much of ventral surface testaceous.</p><p><bold><italic>Dorsal surface sculpture:</italic></bold> Whole surface shiny (Fig. <xref ref-type="fig" rid="F7">7</xref>). Head uniformly microreticulated, reticulation composed of moderately deeply impressed isodiametric very small meshes. Punctation composed of very small punctures spread sparsely on surface; rows of deep and coarse punctures present around inner margin of eyes and in small depression anterolaterally of eyes. Pronotum with some weak and short striae laterally. Microreticulation and punctation similar to that of head; row of coarse setigerous punctures present along anterior margin, basal margin (except for basomedially), and laterally close to sides. Elytra with microreticulation similar to that of head and pronotum, but less impressed. Punctation consisting of very fine sparse punctures. Each elytron with six strongly impressed discal and one submarginal longitudinal striae, intervals subequal, striae 1 and 5 tending to be shorter basally; submarginal stria reaching from little behind midlength of elytron almost to end of stria 6. Serial punctures on elytron untraceable.</p><p><bold><italic>Antennae and legs:</italic></bold> Antenna with antennomeres long and slender. Protibia modified, distinctly broadened anteriorly (2/3<sup>rd</sup>) and strongly narrowed basally (1/3<sup>rd</sup>). Pro- and mesotarsomeres 1–3 slightly broadened, with adhesive discs on their ventral side; claws simple.</p><p><bold><italic>Ventral part:</italic></bold> Finely microreticulated, with intermixed, sparsely distributed, very small punctures. Prosternal process rather flat, distinctly bordered laterally, weakly and bluntly pointed. Lateral parts of metaventrite tongue-shaped, very slender. Metacoxal lines close, well-marked and moderately divergent anteriorly. Metacoxae with long and deep striae, abdominal ventrite I with numerous striae and ventrites 2–3 with a few longitudinal striae.</p><p><bold><italic>Male genitalia:</italic></bold> Median lobe sickle-shaped, narrow, simple; in ventral view, appearing somewhat flattened; in lateral view, apically tapering and strongly curved downwards (Fig. <xref ref-type="fig" rid="F16">16B, C</xref>). Shape of paramere broadly triangular, with weak, relatively short setae, mainly along dorsal margin of subdistal part (Fig. <xref ref-type="fig" rid="F16">16D</xref>).</p></tp:treatment-sec><tp:treatment-sec sec-type="Female" id="SECID0E6CBI"><title>Female.</title><p>Similar to male in habitus. Protibia not modified. Pro- and mesotarsomeres not broadened, without adhesive setae.</p></tp:treatment-sec><tp:treatment-sec sec-type="description" id="SECID0EEDBI"><title>Measurements.</title><p><bold><italic>Holotype:</italic></bold> TL = 6.35 mm; TL-H = 5.85 mm; MW = 3.1 mm. <bold><italic>Paratypes</italic></bold>: TL = 6.2–6.75 mm; TL-H = 5.85–6.1 mm; MW = 3.1–3.2 mm.</p></tp:treatment-sec><tp:treatment-sec sec-type="variability" id="SECID0ESDBI"><title>Variability.</title><p>All specimens studied are rather uniform in shape and size but vary a bit in the extension of the testaceous elytral markings.</p></tp:treatment-sec><tp:treatment-sec sec-type="Differential diagnosis" id="SECID0EXDBI"><title>Differential diagnosis.</title><p>Based on the characteristic sickle-shaped median lobe, the new species belongs to a difficult complex of species distributed in the Sunda Islands and New Guinea, including <italic><tp:taxon-name><tp:taxon-name-part taxon-name-part-type="genus" reg="Copelatus">C.</tp:taxon-name-part> <tp:taxon-name-part taxon-name-part-type="species" reg="geniculatus">geniculatus</tp:taxon-name-part></tp:taxon-name></italic> Sharp, 1882, <italic><tp:taxon-name><tp:taxon-name-part taxon-name-part-type="genus" reg="Copelatus">C.</tp:taxon-name-part> <tp:taxon-name-part taxon-name-part-type="species" reg="gentilis">gentilis</tp:taxon-name-part></tp:taxon-name></italic> Sharp, 1882, <italic><tp:taxon-name><tp:taxon-name-part taxon-name-part-type="genus" reg="Copelatus">C.</tp:taxon-name-part> <tp:taxon-name-part taxon-name-part-type="species" reg="lineatus">lineatus</tp:taxon-name-part></tp:taxon-name></italic> (Guérin-Méneville, 1838) and <italic><tp:taxon-name><tp:taxon-name-part taxon-name-part-type="genus" reg="Copelatus">C.</tp:taxon-name-part> <tp:taxon-name-part taxon-name-part-type="species" reg="subterraneus">subterraneus</tp:taxon-name-part></tp:taxon-name></italic> Guéorguiev, 1978 (of the <italic><tp:taxon-name><tp:taxon-name-part taxon-name-part-type="genus" reg="Copelatus">C.</tp:taxon-name-part> <tp:taxon-name-part taxon-name-part-type="species" reg="irinus">irinus</tp:taxon-name-part></tp:taxon-name></italic> species group) and several additional undescribed species, both from the <italic><tp:taxon-name><tp:taxon-name-part taxon-name-part-type="genus" reg="Copelatus">C.</tp:taxon-name-part> <tp:taxon-name-part taxon-name-part-type="species" reg="irinus">irinus</tp:taxon-name-part></tp:taxon-name></italic> group (i.e., with six dorsal striae on elytra) and the <italic><tp:taxon-name><tp:taxon-name-part taxon-name-part-type="genus" reg="Copelatus">C.</tp:taxon-name-part> <tp:taxon-name-part taxon-name-part-type="species" reg="trilobatus">trilobatus</tp:taxon-name-part></tp:taxon-name></italic> group (with 11 dorsal striae). All those species are rather uniform in body shape and colouration; they differ in elytral striation (which may be, however, variable) and less so in the shape of the median lobe in lateral view, especially in the width of the medial part and in length and curvature of the apical part. <italic><tp:taxon-name><tp:taxon-name-part taxon-name-part-type="genus" reg="Copelatus">Copelatus</tp:taxon-name-part> <tp:taxon-name-part taxon-name-part-type="species" reg="martinbaehri">martinbaehri</tp:taxon-name-part></tp:taxon-name></italic> sp. nov. differs from the other species of this complex by the shape of the median lobe, which has the central part in lateral view broader, but without distinct tubercle on the ventral side; additionally, the apical part is shorter and almost straight (the angle between central and apical part of median lobe in lateral view is nearly rectangular).</p><p>Within other Australian species with six elytral striae, <italic><tp:taxon-name><tp:taxon-name-part taxon-name-part-type="genus" reg="Copelatus">Copelatus</tp:taxon-name-part> <tp:taxon-name-part taxon-name-part-type="species" reg="martinbaehri">martinbaehri</tp:taxon-name-part></tp:taxon-name></italic> sp. nov. can be easily distinguished by its larger size (<italic><tp:taxon-name><tp:taxon-name-part taxon-name-part-type="genus" reg="Copelatus">C.</tp:taxon-name-part> <tp:taxon-name-part taxon-name-part-type="species" reg="tenebrosus">tenebrosus</tp:taxon-name-part></tp:taxon-name></italic> is always less than 5 mm), more elongate habitus (<italic><tp:taxon-name><tp:taxon-name-part taxon-name-part-type="genus" reg="Copelatus">C.</tp:taxon-name-part> <tp:taxon-name-part taxon-name-part-type="species" reg="portior">portior</tp:taxon-name-part></tp:taxon-name></italic> more ovoid, oval), elytral colouration (<italic><tp:taxon-name><tp:taxon-name-part taxon-name-part-type="genus" reg="Copelatus">C.</tp:taxon-name-part> <tp:taxon-name-part taxon-name-part-type="species" reg="marginatus">marginatus</tp:taxon-name-part></tp:taxon-name></italic> and <italic><tp:taxon-name><tp:taxon-name-part taxon-name-part-type="genus" reg="Copelatus">C.</tp:taxon-name-part> <tp:taxon-name-part taxon-name-part-type="species" reg="tenebrosus">tenebrosus</tp:taxon-name-part></tp:taxon-name></italic> with almost black dorsal surface), and the shape of the median lobe.</p></tp:treatment-sec><tp:treatment-sec sec-type="etymology" id="SECID0EOIBI"><title>Etymology.</title><p>This species is dedicated in honour of our late colleague Dr Martin Baehr (*10.3.1943, †17.4.2019, Munich, Germany), coleopterist, arachnologist, and others as well as the most knowledgeable authority for Australian ground beetles. The specific epithet is a substantive in the genitive case.</p></tp:treatment-sec><tp:treatment-sec sec-type="distribution" id="SECID0ETIBI"><title>Distribution.</title><p>Northern Queensland (Iron Range National Park at Cape York Peninsula) and south-eastern Papua New Guinea (Central Province) (Fig. <xref ref-type="fig" rid="F26">28</xref>).</p></tp:treatment-sec><tp:treatment-sec sec-type="habitat" id="SECID0E4IBI"><title>Habitat.</title><p>Unknown. Most probably, the new species is an inhabitant of temporary lowland rainforest pools. The type specimens were collected in a Malaise Trap and at light.</p></tp:treatment-sec><tp:treatment-sec><!--Section generated to contain objects referenced in tp:taxon-treatment.--><fig id="F16" position="float" orientation="portrait"><object-id xmlns:xlink="http://www.w3.org/1999/xlink" content-type="doi" xlink:type="simple">10.3897/zookeys.889.39090.figure16</object-id><object-id xmlns:xlink="http://www.w3.org/1999/xlink" content-type="arpha" xlink:type="simple">D6FBC16B-854F-57B7-B948-6B0550E50F52</object-id><label>Figure 16.</label><caption><p><italic><tp:taxon-name><tp:taxon-name-part taxon-name-part-type="genus" reg="Copelatus">Copelatus</tp:taxon-name-part> <tp:taxon-name-part taxon-name-part-type="species" reg="martinbaehri">martinbaehri</tp:taxon-name-part></tp:taxon-name></italic> sp. nov., paratype from Mount Tozer <bold>A</bold> median lobe in lateral view, right side <bold>B</bold> median lobe in lateral view, left side <bold>C</bold> median lobe in ventral view <bold>D</bold> left paramere in external view. Scale bar: 0.5 mm.</p></caption><graphic xmlns:xlink="http://www.w3.org/1999/xlink" xlink:href="zookeys-889-081-g016.jpg" position="float" orientation="portrait" xlink:type="simple" id="oo_356485.jpg"><uri content-type="original_file" xlink:type="simple">https://binary.pensoft.net/fig/356485</uri></graphic></fig><fig id="F26" position="float" orientation="portrait"><object-id xmlns:xlink="http://www.w3.org/1999/xlink" content-type="doi" xlink:type="simple">10.3897/zookeys.889.39090.figures27-28</object-id><object-id xmlns:xlink="http://www.w3.org/1999/xlink" content-type="arpha" xlink:type="simple">22FB4989-34D0-5D5A-BD10-8365C92A3241</object-id><label>Figures 27, 28.</label><caption><p>Distribution of <bold>27</bold><italic><tp:taxon-name><tp:taxon-name-part taxon-name-part-type="genus" reg="Copelatus">Copelatus</tp:taxon-name-part> <tp:taxon-name-part taxon-name-part-type="species" reg="tenebrosus">tenebrosus</tp:taxon-name-part></tp:taxon-name></italic><bold>28</bold><italic><tp:taxon-name><tp:taxon-name-part taxon-name-part-type="genus" reg="Copelatus">C.</tp:taxon-name-part> <tp:taxon-name-part taxon-name-part-type="species" reg="martinbaehri">martinbaehri</tp:taxon-name-part></tp:taxon-name></italic> sp. nov.</p></caption><graphic xmlns:xlink="http://www.w3.org/1999/xlink" xlink:href="zookeys-889-081-g026.jpg" position="float" orientation="portrait" xlink:type="simple" id="oo_356495.jpg"><uri content-type="original_file" xlink:type="simple">https://binary.pensoft.net/fig/356495</uri></graphic></fig></tp:treatment-sec></tp:taxon-treatment>
