# Supplementary material for: Taxonomic revision of Australian Copelatus Erichson, 1832 (Coleoptera, Dytiscidae, Copelatinae)
Source: Zookeys. 2019 Nov 14;889:81–152. doi: 10.3897/zookeys.889.39090 (PMC6872603; doi:10.3897/zookeys.889.39090)
Supplement: XML Treatment for Copelatus nigrolineatus [file zookeys.889.39090-treatment7.xml]

<!DOCTYPE tp:taxon-treatment
  PUBLIC "-//TaxonX//DTD Taxonomic Treatment Publishing DTD v0 20100105//EN" "tax-treatment-NSO.dtd">
<tp:taxon-treatment xmlns:tp="http://www.plazi.org/taxpub"><tp:treatment-meta><kwd-group><label>Taxon classification</label><kwd><named-content xmlns:xlink="http://www.w3.org/1999/xlink" content-type="kingdom">Animalia</named-content></kwd><kwd><named-content xmlns:xlink="http://www.w3.org/1999/xlink" content-type="order">Coleoptera</named-content></kwd><kwd><named-content xmlns:xlink="http://www.w3.org/1999/xlink" content-type="family">Dytiscidae</named-content></kwd></kwd-group><mixed-citation publication-type="journal"><person-group><name><surname>Hendrich</surname><given-names>Lars</given-names></name><name><surname>Shaverdo</surname><given-names>Helena</given-names></name><name><surname>Hájek</surname><given-names>Jiří</given-names></name><name><surname>Balke</surname><given-names>Michael</given-names></name></person-group><article-title>Taxonomic revision of Australian <italic><tp:taxon-name><tp:taxon-name-part taxon-name-part-type="genus" reg="Copelatus">Copelatus</tp:taxon-name-part></tp:taxon-name></italic> Erichson, 1832 (<tp:taxon-name><tp:taxon-name-part taxon-name-part-type="order">Coleoptera</tp:taxon-name-part></tp:taxon-name>, <tp:taxon-name><tp:taxon-name-part taxon-name-part-type="family">Dytiscidae</tp:taxon-name-part></tp:taxon-name>, <tp:taxon-name><tp:taxon-name-part taxon-name-part-type="subfamily">Copelatinae</tp:taxon-name-part></tp:taxon-name>)</article-title><source>Zookeys</source><day>14</day><month>11</month><year>2019</year><volume>889</volume><fpage>81</fpage><lpage>152</lpage><pub-id pub-id-type="doi">10.3897/zookeys.889.39090</pub-id></mixed-citation></tp:treatment-meta><tp:nomenclature><tp:taxon-name><object-id xmlns:xlink="http://www.w3.org/1999/xlink" content-type="arpha" xlink:type="simple">087BF126-E5A4-5390-BB17-28742D32DD9F</object-id>
              <tp:taxon-name-part taxon-name-part-type="genus" reg="Copelatus">Copelatus</tp:taxon-name-part>
              <tp:taxon-name-part taxon-name-part-type="species" reg="nigrolineatus">nigrolineatus</tp:taxon-name-part>
            </tp:taxon-name><tp:taxon-authority>Sharp, 1882</tp:taxon-authority><xref ref-type="fig" rid="F8">Figures 8</xref><xref ref-type="fig" rid="F17">, 17</xref><xref ref-type="fig" rid="F25">, 26</xref><xref ref-type="fig" rid="F32">, 34</xref><xref ref-type="fig" rid="F33">, 35</xref><tp:nomenclature-citation-list><tp:nomenclature-citation><tp:taxon-name>
                  <tp:taxon-name-part taxon-name-part-type="genus" reg="Copelatus">Copelatus</tp:taxon-name-part> <tp:taxon-name-part taxon-name-part-type="species" reg="nigrolineatus">nigrolineatus</tp:taxon-name-part></tp:taxon-name><comment><xref ref-type="bibr" rid="B33">Sharp 1882</xref>: 577 (original description); <xref ref-type="bibr" rid="B36">Watts 1978</xref>: 122 (description); <xref ref-type="bibr" rid="B37">Watts 1985</xref>: 26 (general distribution); <xref ref-type="bibr" rid="B20">Larson 1993</xref>: 53 (habitat information); <xref ref-type="bibr" rid="B21">Larson 1997</xref>: 272 (habitat information); <xref ref-type="bibr" rid="B15">Hendrich 2003</xref>: 51 (new records); <xref ref-type="bibr" rid="B38">Watts 2002</xref>: 42 (checklist); <xref ref-type="bibr" rid="B28">Nilsson and Hájek 2019</xref>: 62 (catalogue).</comment></tp:nomenclature-citation></tp:nomenclature-citation-list></tp:nomenclature><tp:treatment-sec sec-type="type locality" id="SECID0EHMBI"><title>Type locality.</title><p>“Australia, (Champion Bay, Carpentaria, Port Denison, Port Boweii)”.</p></tp:treatment-sec><tp:treatment-sec sec-type="type material" id="SECID0EMMBI"><title>Type material.</title><p><bold><italic><tp:taxon-name><tp:taxon-name-part taxon-name-part-type="genus" reg="Lectotype">Lectotype</tp:taxon-name-part></tp:taxon-name></italic></bold> (designated by <xref ref-type="bibr" rid="B36">Watts 1978</xref>: 122): Male, “<tp:taxon-name><tp:taxon-name-part taxon-name-part-type="genus" reg="Lectotype">Lectotype</tp:taxon-name-part></tp:taxon-name>” [round label with violet frame], “11 on each elytron” [hw label], “N.W. Australia. du Bulay” [hw label], “Sharp Coll. 1905-313.” [printed label], “Type 677 <tp:taxon-name><tp:taxon-name-part taxon-name-part-type="genus" reg="Copelatus">Copelatus</tp:taxon-name-part> <tp:taxon-name-part taxon-name-part-type="species" reg="nigrolineatus">nigrolineatus</tp:taxon-name-part></tp:taxon-name> n.sp. Australia” [hw label], “<tp:taxon-name><tp:taxon-name-part taxon-name-part-type="genus" reg="Copelatus">Copelatus</tp:taxon-name-part> <tp:taxon-name-part taxon-name-part-type="species" reg="nigrolineatus">nigrolineatus</tp:taxon-name-part></tp:taxon-name> Sharp Det. C. Watts 1974” [hw label] (NHMUK). <bold><italic><tp:taxon-name><tp:taxon-name-part taxon-name-part-type="genus" reg="Paralecotypes">Paralecotypes</tp:taxon-name-part></tp:taxon-name></italic></bold>: 1 male and 3 females, “Paralectotype” [round printed label with blue frame], “Cotype” [roundish label with yellow frame], “Port Denison 677” [hw label], “Sharp Coll. 1905-313” [printed label], “<tp:taxon-name><tp:taxon-name-part taxon-name-part-type="genus" reg="Copelatus">Copelatus</tp:taxon-name-part> <tp:taxon-name-part taxon-name-part-type="species" reg="nigrolineatus">nigrolineatus</tp:taxon-name-part></tp:taxon-name> Sharp Cotype” [hw label] (NHMUK).</p></tp:treatment-sec><tp:treatment-sec sec-type="material" id="SECID0EMOBI"><title>Additional material studied (415 specimens).</title><p><bold><italic>Western Australia:</italic></bold> 43 exs., “AUSTRALIA/WA/Shire of Wyndham – East Kimberley, Great Northern Hwy, 50 km S Wyndham, Black Flag Creek, <named-content xmlns:xlink="http://www.w3.org/1999/xlink" content-type="dwc:verbatimCoordinates" xlink:type="simple"><named-content content-type="geo-json" specific-use="{&#34;type&#34;:&#34;Point&#34;,&#34;coordinates&#34;:[128.363881,-15.867006]}" id="NCID0E1OBI" xlink:type="simple">15°52'1.22"S, 128°21'49.97"E</named-content></named-content>, 50 m, 13.6.1999, Hendrich leg. (Loc. 4/104)” (CLH, ZSM); 10 exs., “AUSTRALIA/WA/Shire of Wyndham – East Kimberley, Gibb River Road, Durack River Crossing, <named-content xmlns:xlink="http://www.w3.org/1999/xlink" content-type="dwc:verbatimCoordinates" xlink:type="simple"><named-content content-type="geo-json" specific-use="{&#34;type&#34;:&#34;Point&#34;,&#34;coordinates&#34;:[127.219169,-15.941314]}" id="NCID0ECPBI" xlink:type="simple">15°56'28.73"S, 127°13'9.01"E</named-content></named-content>, 250 m, 13.6.1999, Hendrich leg. (Loc. 6/106)” (CLH); 7 exs., “AUSTRALIA/WA/Shire of Wyndham - East Kimberley, Gibb River Road, Drysdale River Crossing, <named-content xmlns:xlink="http://www.w3.org/1999/xlink" content-type="dwc:verbatimCoordinates" xlink:type="simple"><named-content content-type="geo-json" specific-use="{&#34;type&#34;:&#34;Point&#34;,&#34;coordinates&#34;:[126.378481,-15.684142]}" id="NCID0EKPBI" xlink:type="simple">15°41'2.91"S, 126°22'42.53"E</named-content></named-content>, 380 m, 14.6.1999, Hendrich leg. Loc. 9/109” (CLH); 3 exs., “AUSTRALIA/WA/Shire of Wyndham – East Kimberley, Gibb River Road, King Edward River Crossing, <named-content xmlns:xlink="http://www.w3.org/1999/xlink" content-type="dwc:verbatimCoordinates" xlink:type="simple"><named-content content-type="geo-json" specific-use="{&#34;type&#34;:&#34;Point&#34;,&#34;coordinates&#34;:[126.200792,-14.902814]}" id="NCID0ESPBI" xlink:type="simple">14°54'10.13"S, 126°12'2.85"E</named-content></named-content>, 280 m, 15.6.1999, Hendrich leg. Loc. 10/110” (CLH); 5 exs., “AUSTRALIA/WA/Shire of Wyndham – East Kimberley, Mitchell Plateau, Surveyors Pool, <named-content xmlns:xlink="http://www.w3.org/1999/xlink" content-type="dwc:verbatimCoordinates" xlink:type="simple"><named-content content-type="geo-json" specific-use="{&#34;type&#34;:&#34;Point&#34;,&#34;coordinates&#34;:[125.732442,-14.674039]}" id="NCID0E1PBI" xlink:type="simple">14°40'26.54"S, 125°43'56.79"E</named-content></named-content>, 150 m, 17.6.1999, Hendrich leg. Loc. 12/112” (CLH); 19 exs., “AUSTRALIA/WA/Shire of Wyndham – East Kimberley, Gibb River Road, 10 km E Hann River, Snake Creek, <named-content xmlns:xlink="http://www.w3.org/1999/xlink" content-type="dwc:verbatimCoordinates" xlink:type="simple"><named-content content-type="geo-json" specific-use="{&#34;type&#34;:&#34;Point&#34;,&#34;coordinates&#34;:[126.355425,-16.514144]}" id="NCID0ECQBI" xlink:type="simple">16°30'50.92"S, 126°21'19.53"E</named-content></named-content>, 470 m, 19.6.1999, Hendrich leg. Loc. 16/116” (CLH); 3 exs., “AUSTRALIA/WA/Shire of Wyndham - East Kimberley, Gibb River Raod, Barnett River Gorge, <named-content xmlns:xlink="http://www.w3.org/1999/xlink" content-type="dwc:verbatimCoordinates" xlink:type="simple"><named-content content-type="geo-json" specific-use="{&#34;type&#34;:&#34;Point&#34;,&#34;coordinates&#34;:[126.125119,-16.537547]}" id="NCID0EKQBI" xlink:type="simple">16°32'15.17"S, 126°7'30.43"E</named-content></named-content>, 450 m, 19.6.1999, Hendrich leg. Loc. 17/117” (CLH); 5 exs., “AUSTRALIA/WA/Shire of Derby – West Kimberley, Gibb River Road, King Leopold Range, 500 m, 5 km NW Mount Bell, intermit. creek, <named-content xmlns:xlink="http://www.w3.org/1999/xlink" content-type="dwc:verbatimCoordinates" xlink:type="simple"><named-content content-type="geo-json" specific-use="{&#34;type&#34;:&#34;Point&#34;,&#34;coordinates&#34;:[125.309167,-17.162167]}" id="NCID0ESQBI" xlink:type="simple">17°9'43.80"S, 125°18'33.00"E</named-content></named-content>, 23.6.1999, Hendrich leg. Loc. 22/122” (CLH); 6 exs., “AUSTRALIA/WA/Shire of Derby-West Kimberley, Gibb River Road/ Fairfield Leopold Road, Lennard River Bridge, <named-content xmlns:xlink="http://www.w3.org/1999/xlink" content-type="dwc:verbatimCoordinates" xlink:type="simple"><named-content content-type="geo-json" specific-use="{&#34;type&#34;:&#34;Point&#34;,&#34;coordinates&#34;:[125.226814,-17.163469]}" id="NCID0E1QBI" xlink:type="simple">17°9'48.49"S, 125°13'36.53"E</named-content></named-content>, 50 m, 24.6.1999, Hendrich leg. Loc. 23/123” (ZSM); 6 exs., “AUSTRALIA/ WA/Shire of Halls Creek, Old Halls Creek, Elvire River, <named-content xmlns:xlink="http://www.w3.org/1999/xlink" content-type="dwc:verbatimCoordinates" xlink:type="simple"><named-content content-type="geo-json" specific-use="{&#34;type&#34;:&#34;Point&#34;,&#34;coordinates&#34;:[127.779275,-18.247233]}" id="NCID0ECRBI" xlink:type="simple">18°14'50.04"S, 127°46'45.39"E</named-content></named-content>, 310 m, 27.6.1999, Hendrich leg. Loc. 28/128” (CLH); 3 exs., “AUSTRALIA/WA, Charnley River, 25 mi E Beverley Springs, <named-content xmlns:xlink="http://www.w3.org/1999/xlink" content-type="dwc:verbatimCoordinates" xlink:type="simple"><named-content content-type="geo-json" specific-use="{&#34;type&#34;:&#34;Point&#34;,&#34;coordinates&#34;:[125.433333,-16.250000]}" id="NCID0EKRBI" xlink:type="simple">16°15'S, 125°26'E</named-content></named-content>, 9.9.1969, Giuliani, D.D. leg.” (WAM); 1 ex., “Kimberley Research Station, Kununurra nr. Wyndham [<named-content xmlns:xlink="http://www.w3.org/1999/xlink" content-type="dwc:verbatimCoordinates" xlink:type="simple"><named-content content-type="geo-json" specific-use="{&#34;type&#34;:&#34;Point&#34;,&#34;coordinates&#34;:[128.100000,-15.466670]}" id="NCID0ESRBI" xlink:type="simple"><named-content content-type="dwc:verbatimCoordinates" xlink:type="simple"><named-content content-type="geo-json" specific-use="{&#34;type&#34;:&#34;Point&#34;,&#34;coordinates&#34;:[128.100000,-15.466670]}" id="NCID0EZRBI" xlink:type="simple">-15.46667, 128.1</named-content></named-content></named-content></named-content>], 27.11.1956” (ANIC); 1 ex., “Western Australia, Pilbara, Millstream [<named-content xmlns:xlink="http://www.w3.org/1999/xlink" content-type="dwc:verbatimCoordinates" xlink:type="simple"><named-content content-type="geo-json" specific-use="{&#34;type&#34;:&#34;Point&#34;,&#34;coordinates&#34;:[117.066700,-21.583330]}" id="NCID0EBSBI" xlink:type="simple"><named-content content-type="dwc:verbatimCoordinates" xlink:type="simple"><named-content content-type="geo-json" specific-use="{&#34;type&#34;:&#34;Point&#34;,&#34;coordinates&#34;:[117.066700,-21.583330]}" id="NCID0EISBI" xlink:type="simple">-21.58333, 117.0667</named-content></named-content></named-content></named-content>], 3.11.1970, Britton, E.B.” (ANIC); 1 ex., “WA Muccangarra Pool 19/10/2008” (DPAW); 7 exs., “WA Mungajee Pool 14/10/2008” (DPAW); 1 ex., “Australia, WA, Pilbara, Hamersley Range, 17 km S Auski Roadhouse, Fig. Tree Crossing 400 m, 28.8.2002, <named-content xmlns:xlink="http://www.w3.org/1999/xlink" content-type="dwc:verbatimCoordinates" xlink:type="simple"><named-content content-type="geo-json" specific-use="{&#34;type&#34;:&#34;Point&#34;,&#34;coordinates&#34;:[118.733333,-22.533333]}" id="NCID0EQSBI" xlink:type="simple">22°32'S, 118°44'E</named-content></named-content>, Hendrich leg. (Loc. WA 9/173)” (CLH); 1 ex., “Australia, WA, Pilbara, Hamersley Range, Karijini N.P., Dales Gorge [Fortescue Falls and Circular Pool], 400 m, 28.8.2002, <named-content xmlns:xlink="http://www.w3.org/1999/xlink" content-type="dwc:verbatimCoordinates" xlink:type="simple"><named-content content-type="geo-json" specific-use="{&#34;type&#34;:&#34;Point&#34;,&#34;coordinates&#34;:[118.583333,-22.483333]}" id="NCID0EYSBI" xlink:type="simple">22°29'S, 118°35'E</named-content></named-content>, Hendrich leg. (Loc. WA 10/174)” (CLH); 3 exs., “Australia, WA, Pilbara, Hamersley Range, Karijini N.P., Kalamina Gorge, 450 m, 29.8.2002, <named-content xmlns:xlink="http://www.w3.org/1999/xlink" content-type="dwc:verbatimCoordinates" xlink:type="simple"><named-content content-type="geo-json" specific-use="{&#34;type&#34;:&#34;Point&#34;,&#34;coordinates&#34;:[118.383333,-22.416667]}" id="NCID0EATBI" xlink:type="simple">22°25'S, 118°23'E</named-content></named-content>, Hendrich leg. (Loc. WA 11/175)”, two specimens with “DNA Balke 3360”, “DNA Balke 3361” [green printed label] (CLH); 1 ex., “Australia, WA, Pilbara, Hamersley Range, Karijini N.P., Knox Gorge, 450 m, 29.8.2002, <named-content xmlns:xlink="http://www.w3.org/1999/xlink" content-type="dwc:verbatimCoordinates" xlink:type="simple"><named-content content-type="geo-json" specific-use="{&#34;type&#34;:&#34;Point&#34;,&#34;coordinates&#34;:[118.300000,-22.350000]}" id="NCID0EITBI" xlink:type="simple">22°21'S, 118°18'E</named-content></named-content>, Hendrich leg. (Loc. WA 12/176)” (CLH); 2 exs., “Australia, WA, Pilbara, De Grey River, River Crossing Hwy. No. 1, 72 km E of Port Hedland, 20 m, 24.8.2002, <named-content xmlns:xlink="http://www.w3.org/1999/xlink" content-type="dwc:verbatimCoordinates" xlink:type="simple"><named-content content-type="geo-json" specific-use="{&#34;type&#34;:&#34;Point&#34;,&#34;coordinates&#34;:[119.183333,-20.166667]}" id="NCID0EQTBI" xlink:type="simple">20°10'S, 119°11'E</named-content></named-content>, Hendrich leg. (Loc. WA 1/165)” (CLH); 15 exs., “Australia, WA, Pilbara, Yule River, River Crossing Camping Area at Hwy. No. 1, 53 km SW of Port Hedland, 20 m, 24.8.2002, <named-content xmlns:xlink="http://www.w3.org/1999/xlink" content-type="dwc:verbatimCoordinates" xlink:type="simple"><named-content content-type="geo-json" specific-use="{&#34;type&#34;:&#34;Point&#34;,&#34;coordinates&#34;:[118.283333,-20.683333]}" id="NCID0EYTBI" xlink:type="simple">20°41'S, 118°17'E</named-content></named-content>, Hendrich leg. (Loc. WA 2/166)” (CLH); 1 ex., „Australia, WA, Pilbara, Millstream Chichester N.P., McKenzie Springs, 200 m, 25.8.2002, <named-content xmlns:xlink="http://www.w3.org/1999/xlink" content-type="dwc:verbatimCoordinates" xlink:type="simple"><named-content content-type="geo-json" specific-use="{&#34;type&#34;:&#34;Point&#34;,&#34;coordinates&#34;:[117.200000,-21.300000]}" id="NCID0EAUBI" xlink:type="simple">21°18'S, 117°12'E</named-content></named-content>, Hendrich leg. (Loc. WA 3/167)” (CLH); 28 exs., “Australia, WA, Pilbara, Millstream Chichester N.P., Gregory Gorge, Palm Pool at River Crossing, 26.8.2002, <named-content xmlns:xlink="http://www.w3.org/1999/xlink" content-type="dwc:verbatimCoordinates" xlink:type="simple"><named-content content-type="geo-json" specific-use="{&#34;type&#34;:&#34;Point&#34;,&#34;coordinates&#34;:[117.050000,-21.550000]}" id="NCID0EIUBI" xlink:type="simple">21°33'S, 117°03'E</named-content></named-content>, Hendrich leg. (Loc. WA 5/169)” (CLH); 3 exs., “Australia, WA, Pilbara, Millstream Chichester N.P., Fortescue River side branch, SE Visitor Centre, 26.8.2002, <named-content xmlns:xlink="http://www.w3.org/1999/xlink" content-type="dwc:verbatimCoordinates" xlink:type="simple"><named-content content-type="geo-json" specific-use="{&#34;type&#34;:&#34;Point&#34;,&#34;coordinates&#34;:[117.116667,-21.616667]}" id="NCID0EQUBI" xlink:type="simple">21°37'S, 117°07'E</named-content></named-content>, Hendrich leg. (Loc. WA 6/170)” (CLH); 2 exs., “AUSTRALIA WA, Wyndham, Parry Creek Farm, 11.X.2011, attracted to light at night, J. &amp; S. Nunn (NMPC); 8 exs., “AU Western Australia, E-Pilbara, Weeli Wolli Spr., NW of Newman, 555 m, <named-content xmlns:xlink="http://www.w3.org/1999/xlink" content-type="dwc:verbatimCoordinates" xlink:type="simple"><named-content content-type="geo-json" specific-use="{&#34;type&#34;:&#34;Point&#34;,&#34;coordinates&#34;:[119.211017,-22.914767]}" id="NCID0EYUBI" xlink:type="simple">22°54.886'S, 119°12.661'E</named-content></named-content>, 19.–22.xi.2011, Sv. Bílý leg.” (NMPC); 1 ex., “AUSTRALIA, WEST AUSTRALIA, HALLS CREEK env., <named-content xmlns:xlink="http://www.w3.org/1999/xlink" content-type="dwc:verbatimCoordinates" xlink:type="simple"><named-content content-type="geo-json" specific-use="{&#34;type&#34;:&#34;Point&#34;,&#34;coordinates&#34;:[127.640333,-18.191333]}" id="NCID0EAVBI" xlink:type="simple">18°11.48'S, 127°38.42'E</named-content></named-content>, 26.i.2014, J.Horák leg.” (NMPC); 1 ex., “WA, E-Pilbara, Weeli Wolli Springs, NW of Newman, 555 m, <named-content xmlns:xlink="http://www.w3.org/1999/xlink" content-type="dwc:verbatimCoordinates" xlink:type="simple"><named-content content-type="geo-json" specific-use="{&#34;type&#34;:&#34;Point&#34;,&#34;coordinates&#34;:[119.211000,-22.914767]}" id="NCID0EIVBI" xlink:type="simple">22°54.886'S, 119°12.66'E</named-content></named-content>, 2005, C.H.S. Watts leg.”, DNA Balke 2654”, [green printed label] (ZSM). <bold><italic>Northern Territory</italic></bold>: 3 exs., “Australia: NT, Anniversary Creek, 12 km S Adelaide River Scenic Route, 43 m, 22.VIII.2006, <named-content xmlns:xlink="http://www.w3.org/1999/xlink" content-type="dwc:verbatimCoordinates" xlink:type="simple"><named-content content-type="geo-json" specific-use="{&#34;type&#34;:&#34;Point&#34;,&#34;coordinates&#34;:[131.137850,-13.320867]}" id="NCID0ETVBI" xlink:type="simple">13.19.252S, 131.08.271E</named-content></named-content>, L. &amp; E. Hendrich leg. (NT 7)”, three specimens with: “DNA Balke 2173”, “DNA Balke 2174”, “DNA Balke 2175” [green printed labels] (ZSM); 1 ex., “Australia: NT, Nitmiluk NP, Edith Falls, Upper Pool, 123 m, 23.VIII.2006, <named-content xmlns:xlink="http://www.w3.org/1999/xlink" content-type="dwc:verbatimCoordinates" xlink:type="simple"><named-content content-type="geo-json" specific-use="{&#34;type&#34;:&#34;Point&#34;,&#34;coordinates&#34;:[132.192283,-14.176217]}" id="NCID0E2VBI" xlink:type="simple">14.10.573S, 132.11.537E</named-content></named-content>, L. &amp; E. Hendrich leg. (NT 12)”, “DNA Balke 2165” [green printed label] (ZSM); 1 ex., “Australia: NT, Kakadu Hwy, Bowerbird Creek, 5 km W Mary River Roadh., small puddle, 20 m, 24.VIII.2006, <named-content xmlns:xlink="http://www.w3.org/1999/xlink" content-type="dwc:verbatimCoordinates" xlink:type="simple"><named-content content-type="geo-json" specific-use="{&#34;type&#34;:&#34;Point&#34;,&#34;coordinates&#34;:[132.172417,-13.635700]}" id="NCID0EDWBI" xlink:type="simple">13.38.142S, 132.10.345E</named-content></named-content>, L. &amp; E. Hendrich leg. (NT 15a)”, “DNA Balke 1660” [green printed label] (ZSM); 1 ex., “Australia, N.T. Waterhole Ranges Owen Springs Reserve, 15.–17.IV.2011 LF; H = 600 m <named-content xmlns:xlink="http://www.w3.org/1999/xlink" content-type="dwc:verbatimCoordinates" xlink:type="simple"><named-content content-type="geo-json" specific-use="{&#34;type&#34;:&#34;Point&#34;,&#34;coordinates&#34;:[133.413500,-24.009333]}" id="NCID0ELWBI" xlink:type="simple">24°00'33.6"S, 133°24'48.6"E</named-content></named-content> leg. Michael Langer” (ZSM); 25 exs., “Australia, NT: Pungalina Homestead, <named-content xmlns:xlink="http://www.w3.org/1999/xlink" content-type="dwc:verbatimCoordinates" xlink:type="simple"><named-content content-type="geo-json" specific-use="{&#34;type&#34;:&#34;Point&#34;,&#34;coordinates&#34;:[137.415278,-16.721111]}" id="NCID0ETWBI" xlink:type="simple">16°43'16"S, 137°24'55"E</named-content></named-content> 26 Jun–8Jul 2012 T.A.Weir, N.Gunter, S.Pinzon Navarro at light, open forest by crk” (ANIC); 3 exs., “NT, 80 km W Roper Bar, <named-content xmlns:xlink="http://www.w3.org/1999/xlink" content-type="dwc:verbatimCoordinates" xlink:type="simple"><named-content content-type="geo-json" specific-use="{&#34;type&#34;:&#34;Point&#34;,&#34;coordinates&#34;:[133.957778,-14.905278]}" id="NCID0E2WBI" xlink:type="simple">14°54'19"S, 133°57'28"E</named-content></named-content>, 78 m, at light, 14.V.2006, leg. Berger &amp; Dostal (7/06)” (CGW); 2 exs., “NT, 40 km v. Port Roper, <named-content xmlns:xlink="http://www.w3.org/1999/xlink" content-type="dwc:verbatimCoordinates" xlink:type="simple"><named-content content-type="geo-json" specific-use="{&#34;type&#34;:&#34;Point&#34;,&#34;coordinates&#34;:[135.056861,-14.901333]}" id="NCID0EDXBI" xlink:type="simple">14°54'04.8"S, 135°03'24.7"E</named-content></named-content>, 134 m, at light, 14.V.2006, leg. Berger &amp; Dostal” (CGW); 1 ex., “NT, Katherine [<named-content xmlns:xlink="http://www.w3.org/1999/xlink" content-type="dwc:verbatimCoordinates" xlink:type="simple"><named-content content-type="geo-json" specific-use="{&#34;type&#34;:&#34;Point&#34;,&#34;coordinates&#34;:[132.266700,-14.466670]}" id="NCID0ELXBI" xlink:type="simple"><named-content content-type="dwc:verbatimCoordinates" xlink:type="simple"><named-content content-type="geo-json" specific-use="{&#34;type&#34;:&#34;Point&#34;,&#34;coordinates&#34;:[132.266700,-14.466670]}" id="NCID0ESXBI" xlink:type="simple">-14.46667, 132.2667</named-content></named-content></named-content></named-content>], 7.2.1968, Watson, J.A.L.” (ANIC); 1 ex., idem, “9.2.1968” (ANIC); 1 ex., “NT Tindal [<named-content xmlns:xlink="http://www.w3.org/1999/xlink" content-type="dwc:verbatimCoordinates" xlink:type="simple"><named-content content-type="geo-json" specific-use="{&#34;type&#34;:&#34;Point&#34;,&#34;coordinates&#34;:[132.366700,-14.516670]}" id="NCID0E1XBI" xlink:type="simple"><named-content content-type="dwc:verbatimCoordinates" xlink:type="simple"><named-content content-type="geo-json" specific-use="{&#34;type&#34;:&#34;Point&#34;,&#34;coordinates&#34;:[132.366700,-14.516670]}" id="NCID0EBYBI" xlink:type="simple">-14.51667, 132.3667</named-content></named-content></named-content></named-content>], 1.12.1967, Vestjens, W.J.M.” (ANIC); 1 ex., “Northern Territory Auvergne, Victoria River Bank [<named-content xmlns:xlink="http://www.w3.org/1999/xlink" content-type="dwc:verbatimCoordinates" xlink:type="simple"><named-content content-type="geo-json" specific-use="{&#34;type&#34;:&#34;Point&#34;,&#34;coordinates&#34;:[130.483300,-15.633330]}" id="NCID0EJYBI" xlink:type="simple"><named-content content-type="dwc:verbatimCoordinates" xlink:type="simple"><named-content content-type="geo-json" specific-use="{&#34;type&#34;:&#34;Point&#34;,&#34;coordinates&#34;:[130.483300,-15.633330]}" id="NCID0EQYBI" xlink:type="simple">-15.63333, 130.4833</named-content></named-content></named-content></named-content>], 1968, Parker, F.” (ANIC); 1 ex., “Northern Territory, Katherine [<named-content xmlns:xlink="http://www.w3.org/1999/xlink" content-type="dwc:verbatimCoordinates" xlink:type="simple"><named-content content-type="geo-json" specific-use="{&#34;type&#34;:&#34;Point&#34;,&#34;coordinates&#34;:[132.266700,-14.466670]}" id="NCID0EYYBI" xlink:type="simple"><named-content content-type="dwc:verbatimCoordinates" xlink:type="simple"><named-content content-type="geo-json" specific-use="{&#34;type&#34;:&#34;Point&#34;,&#34;coordinates&#34;:[132.266700,-14.466670]}" id="NCID0E6YBI" xlink:type="simple">-14.46667, 132.2667</named-content></named-content></named-content></named-content>], 6.2.1968, Matthews, E.” (ANIC); 1 ex., “Northern Territory Magela Ck, nr. rum pipe [Mudginberri Homestead] [<named-content xmlns:xlink="http://www.w3.org/1999/xlink" content-type="dwc:verbatimCoordinates" xlink:type="simple"><named-content content-type="geo-json" specific-use="{&#34;type&#34;:&#34;Point&#34;,&#34;coordinates&#34;:[132.950000,-12.700000]}" id="NCID0EHZBI" xlink:type="simple"><named-content content-type="dwc:verbatimCoordinates" xlink:type="simple"><named-content content-type="geo-json" specific-use="{&#34;type&#34;:&#34;Point&#34;,&#34;coordinates&#34;:[132.950000,-12.700000]}" id="NCID0EOZBI" xlink:type="simple">-12.7, 132.95</named-content></named-content></named-content></named-content>], 7.1.1987, Dostine, P.” (ANIC); 1 ex., “Northern Territory, Darwin Coastal, 200 m nth Magela Creek [<named-content xmlns:xlink="http://www.w3.org/1999/xlink" content-type="dwc:verbatimCoordinates" xlink:type="simple"><named-content content-type="geo-json" specific-use="{&#34;type&#34;:&#34;Point&#34;,&#34;coordinates&#34;:[132.866700,-11.700000]}" id="NCID0EWZBI" xlink:type="simple"><named-content content-type="dwc:verbatimCoordinates" xlink:type="simple"><named-content content-type="geo-json" specific-use="{&#34;type&#34;:&#34;Point&#34;,&#34;coordinates&#34;:[132.866700,-11.700000]}" id="NCID0E4ZBI" xlink:type="simple">-11.7, 132.8667</named-content></named-content></named-content></named-content>], 29.7.1984, Dostine, P.” (ANIC); 2 exs., “Australia: NT, Litchfield NP, TJAYNERA FALLS, <named-content xmlns:xlink="http://www.w3.org/1999/xlink" content-type="dwc:verbatimCoordinates" xlink:type="simple"><named-content content-type="geo-json" specific-use="{&#34;type&#34;:&#34;Point&#34;,&#34;coordinates&#34;:[130.733333,-13.250000]}" id="NCID0EF1BI" xlink:type="simple">13°15'S, 130°44'E</named-content></named-content>, 63 m, S. Jákl leg., 20–27.XI.2008” (NMPC); 1 ex., “AUSTRALIA: NT, 40 km SW of KATHERINE, rd to Kununurra, <named-content xmlns:xlink="http://www.w3.org/1999/xlink" content-type="dwc:verbatimCoordinates" xlink:type="simple"><named-content content-type="geo-json" specific-use="{&#34;type&#34;:&#34;Point&#34;,&#34;coordinates&#34;:[132.016667,-14.733333]}" id="NCID0EN1BI" xlink:type="simple">14°44'S, 132°01'E</named-content></named-content>, 100 m, S. Jákl leg., 29.XI.2008” (NMPC); 1 ex., “AUSTRALIA: NT, 25 km S of KATHERINE, nr Cutta Cutta caves, <named-content xmlns:xlink="http://www.w3.org/1999/xlink" content-type="dwc:verbatimCoordinates" xlink:type="simple"><named-content content-type="geo-json" specific-use="{&#34;type&#34;:&#34;Point&#34;,&#34;coordinates&#34;:[132.416667,-14.516667]}" id="NCID0EV1BI" xlink:type="simple">14°31'S, 132°25'E</named-content></named-content>, 168 m, S. Jákl leg., 23.–31.XII.2008” (NMPC); 1 ex., “Australia: NT, Nitmiluk NP, Edit Falls, <named-content xmlns:xlink="http://www.w3.org/1999/xlink" content-type="dwc:verbatimCoordinates" xlink:type="simple"><named-content content-type="geo-json" specific-use="{&#34;type&#34;:&#34;Point&#34;,&#34;coordinates&#34;:[132.100000,-14.166667]}" id="NCID0E41BI" xlink:type="simple">14°10'S, 132°06'E</named-content></named-content>, 37 m, S. Jákl leg., 3.XII.2008” (NMPC); 4 exs., “Australia: NT, 70 km SW of Mataranka, <named-content xmlns:xlink="http://www.w3.org/1999/xlink" content-type="dwc:verbatimCoordinates" xlink:type="simple"><named-content content-type="geo-json" specific-use="{&#34;type&#34;:&#34;Point&#34;,&#34;coordinates&#34;:[132.833333,-15.316667]}" id="NCID0EF2BI" xlink:type="simple">15°19'S, 132°50'E</named-content></named-content>, 190 m, S. Jákl leg., 22.–23.XII.2008” (NMPC); 5 exs., “AUSTR. NT, Douglas Hot Springs, 12.12.[20]08, <named-content xmlns:xlink="http://www.w3.org/1999/xlink" content-type="dwc:verbatimCoordinates" xlink:type="simple"><named-content content-type="geo-json" specific-use="{&#34;type&#34;:&#34;Point&#34;,&#34;coordinates&#34;:[131.433333,-13.750000]}" id="NCID0EN2BI" xlink:type="simple">13°45'S, 131°26'E</named-content></named-content>, 35 m, Sv. Bílý leg.” (NMPC); 5 exs., “AUSTRALIA NT, 10 km S of Banka Banka, <named-content xmlns:xlink="http://www.w3.org/1999/xlink" content-type="dwc:verbatimCoordinates" xlink:type="simple"><named-content content-type="geo-json" specific-use="{&#34;type&#34;:&#34;Point&#34;,&#34;coordinates&#34;:[134.066667,-18.866667]}" id="NCID0EV2BI" xlink:type="simple">18°52'S, 134°04'E</named-content></named-content>, 316 m, 20.12.2008, Sv. Bílý leg.” (NMPC); 1 ex., “AUSTRALIA: NT, BANKA BANKA env., Road to Tennant Creek, <named-content xmlns:xlink="http://www.w3.org/1999/xlink" content-type="dwc:verbatimCoordinates" xlink:type="simple"><named-content content-type="geo-json" specific-use="{&#34;type&#34;:&#34;Point&#34;,&#34;coordinates&#34;:[132.016667,-14.883333]}" id="NCID0E42BI" xlink:type="simple">14°53'S, 132°01'E</named-content></named-content>, 316 m, S. Jákl leg., 12–13.I.2009” (NMPC); 1 ex., “AUSTR. NT, 5.1.[20]09, McDonell NP, Serpent Gorge, S.Bílý leg. 715 m, <named-content xmlns:xlink="http://www.w3.org/1999/xlink" content-type="dwc:verbatimCoordinates" xlink:type="simple"><named-content content-type="geo-json" specific-use="{&#34;type&#34;:&#34;Point&#34;,&#34;coordinates&#34;:[132.983333,-24.750000]}" id="NCID0EF3BI" xlink:type="simple">24°45'S, 132°59'E</named-content></named-content>” (NMPC); 3 exs., “AUSTRALIA NT, Adelaide River township, 25–28 IX 2011, Attracted to light at night. J. Nunn” (NMPC). <bold><italic>Queensland</italic></bold>: 1 ex., “AUSTRALIA: Qld. 5 km W Mt. Molloy dugout Sept 29, 1990 D. Larson” (ZSM); 2 exs., “AUSTRALIA Qld. Rice field 8 km N Mareeba, Sept 20/90 D. Larson” (ZSM); 1 ex., “AUSTRALIA Qld, 30 km s Atherton stock pond Nov. 27/90 Larson (ZSM); 1 ex., “AUSTRALIA QLD. McLeod R nr base Windsor Tableland Nov. 12/90 Larson” (ZSM); 1 ex., “Mossman 11.viii.1975 R.A. Yule Acc 1150/17 to M.V.”, “QDPC 0-172703” (QDPC); 14 exs., “QL, Greenvale, 150 km NW Charters Towers, 150 m, 19.I.1993, leg. G. Wewalka (12–14)” (CGW); 3 exs., “QL, Marbeeba, 700 m, 22.I.1993, leg. G. Wewalka (19)” (CGW); 10 exs., “QL, Dalrymple, 30 km N Charters Towers, 30 m, 18.I.1993, leg. G. Wewalka (10, 11)” (CGW); 1 ex., “QL, Cape York, VI.1993, leg. Uhler” (CGW); 2 exs., “QL, Richmon, 2.VII.1918, F. M.” (CGW); 1 ex., “QL, 35–47 km SWW Mt. Gamet, 31.I-4.II.2012 leg. S. Prebsl” (CGW); 1 ex., “Einasleigh Uplands Mary Creek [Queensland Tablelands (R), <named-content xmlns:xlink="http://www.w3.org/1999/xlink" content-type="dwc:verbatimCoordinates" xlink:type="simple"><named-content content-type="geo-json" specific-use="{&#34;type&#34;:&#34;Point&#34;,&#34;coordinates&#34;:[145.200000,-16.550000]}" id="NCID0EQ3BI" xlink:type="simple"><named-content content-type="dwc:verbatimCoordinates" xlink:type="simple"><named-content content-type="geo-json" specific-use="{&#34;type&#34;:&#34;Point&#34;,&#34;coordinates&#34;:[145.200000,-16.550000]}" id="NCID0EX3BI" xlink:type="simple">-16.55, 145.2</named-content></named-content></named-content></named-content>], 4.12.1968, Britton, E.B. &amp; Misko, S.” (ANIC); 1 ex., “QLD, Einasleigh Uplands, 7 miles SW of Mt. Garnet [<named-content xmlns:xlink="http://www.w3.org/1999/xlink" content-type="dwc:verbatimCoordinates" xlink:type="simple"><named-content content-type="geo-json" specific-use="{&#34;type&#34;:&#34;Point&#34;,&#34;coordinates&#34;:[145.050003,-17.733330]}" id="NCID0E63BI" xlink:type="simple"><named-content content-type="dwc:verbatimCoordinates" xlink:type="simple"><named-content content-type="geo-json" specific-use="{&#34;type&#34;:&#34;Point&#34;,&#34;coordinates&#34;:[145.050003,-17.733330]}" id="NCID0EG4BI" xlink:type="simple">-17.73332977, 145.0500031</named-content></named-content></named-content></named-content>], 20.4.1969, Common, I.F.B. &amp; Upton, M.S.” (ANIC); 1 ex., “Cassowary Coast (R) Cardstone [<named-content xmlns:xlink="http://www.w3.org/1999/xlink" content-type="dwc:verbatimCoordinates" xlink:type="simple"><named-content content-type="geo-json" specific-use="{&#34;type&#34;:&#34;Point&#34;,&#34;coordinates&#34;:[145.583333,-17.766667]}" id="NCID0EO4BI" xlink:type="simple"><named-content content-type="dwc:verbatimCoordinates" xlink:type="simple"><named-content content-type="geo-json" specific-use="{&#34;type&#34;:&#34;Point&#34;,&#34;coordinates&#34;:[145.583333,-17.766667]}" id="NCID0EV4BI" xlink:type="simple">-17.76666667, 145.5833333</named-content></named-content></named-content></named-content>], 9.3.1966 Hyde, K.” (ANIC); 1 ex., “Queensland Cairns (R), Green Hills [Green Hill] [<named-content xmlns:xlink="http://www.w3.org/1999/xlink" content-type="dwc:verbatimCoordinates" xlink:type="simple"><named-content content-type="geo-json" specific-use="{&#34;type&#34;:&#34;Point&#34;,&#34;coordinates&#34;:[145.800000,-17.050000]}" id="NCID0E44BI" xlink:type="simple"><named-content content-type="dwc:verbatimCoordinates" xlink:type="simple"><named-content content-type="geo-json" specific-use="{&#34;type&#34;:&#34;Point&#34;,&#34;coordinates&#34;:[145.800000,-17.050000]}" id="NCID0EE5BI" xlink:type="simple">-17.05, 145.8</named-content></named-content></named-content></named-content>], 19.12.1967, Brooks, J.G.” (ANIC); 1 ex., “Townsville (C), Crystal Ck., 23 mi. SSE of Ingham [<named-content xmlns:xlink="http://www.w3.org/1999/xlink" content-type="dwc:verbatimCoordinates" xlink:type="simple"><named-content content-type="geo-json" specific-use="{&#34;type&#34;:&#34;Point&#34;,&#34;coordinates&#34;:[146.266663,-18.966669]}" id="NCID0EM5BI" xlink:type="simple"><named-content content-type="dwc:verbatimCoordinates" xlink:type="simple"><named-content content-type="geo-json" specific-use="{&#34;type&#34;:&#34;Point&#34;,&#34;coordinates&#34;:[146.266663,-18.966669]}" id="NCID0ET5BI" xlink:type="simple">-18.96666908, 146.2666626</named-content></named-content></named-content></named-content>], 9.12.1968, Misko, S. &amp; Britton, E.” (ANIC); 1 ex., “Burdekin (S), Ayr [<named-content xmlns:xlink="http://www.w3.org/1999/xlink" content-type="dwc:verbatimCoordinates" xlink:type="simple"><named-content content-type="geo-json" specific-use="{&#34;type&#34;:&#34;Point&#34;,&#34;coordinates&#34;:[147.400000,-19.566670]}" id="NCID0E25BI" xlink:type="simple"><named-content content-type="dwc:verbatimCoordinates" xlink:type="simple"><named-content content-type="geo-json" specific-use="{&#34;type&#34;:&#34;Point&#34;,&#34;coordinates&#34;:[147.400000,-19.566670]}" id="NCID0EC6BI" xlink:type="simple">-19.56667, 147.4</named-content></named-content></named-content></named-content>], 4.10.1970, Muir, W.B.” (ANIC); 1 ex., “Cairns” [<named-content xmlns:xlink="http://www.w3.org/1999/xlink" content-type="dwc:verbatimCoordinates" xlink:type="simple"><named-content content-type="geo-json" specific-use="{&#34;type&#34;:&#34;Point&#34;,&#34;coordinates&#34;:[145.766700,-16.916670]}" id="NCID0EK6BI" xlink:type="simple"><named-content content-type="dwc:verbatimCoordinates" xlink:type="simple"><named-content content-type="geo-json" specific-use="{&#34;type&#34;:&#34;Point&#34;,&#34;coordinates&#34;:[145.766700,-16.916670]}" id="NCID0ER6BI" xlink:type="simple">-16.91667, 145.7667</named-content></named-content></named-content></named-content>] (ANIC); 1 ex., “Russell River at Bellenden Ker Landing [<named-content xmlns:xlink="http://www.w3.org/1999/xlink" content-type="dwc:verbatimCoordinates" xlink:type="simple"><named-content content-type="geo-json" specific-use="{&#34;type&#34;:&#34;Point&#34;,&#34;coordinates&#34;:[145.933300,-17.300000]}" id="NCID0EZ6BI" xlink:type="simple"><named-content content-type="dwc:verbatimCoordinates" xlink:type="simple"><named-content content-type="geo-json" specific-use="{&#34;type&#34;:&#34;Point&#34;,&#34;coordinates&#34;:[145.933300,-17.300000]}" id="NCID0EAACI" xlink:type="simple">-17.3, 145.9333</named-content></named-content></named-content></named-content>], 24.10.1981 Earthwatch, Qld Museum” (ANIC); 1 ex., “Townsville [<named-content xmlns:xlink="http://www.w3.org/1999/xlink" content-type="dwc:verbatimCoordinates" xlink:type="simple"><named-content content-type="geo-json" specific-use="{&#34;type&#34;:&#34;Point&#34;,&#34;coordinates&#34;:[146.816666,-19.266670]}" id="NCID0EIACI" xlink:type="simple"><named-content content-type="dwc:verbatimCoordinates" xlink:type="simple"><named-content content-type="geo-json" specific-use="{&#34;type&#34;:&#34;Point&#34;,&#34;coordinates&#34;:[146.816666,-19.266670]}" id="NCID0EPACI" xlink:type="simple">-19.26667023, 146.8166656</named-content></named-content></named-content></named-content>] Taylor, F.H.” (ANIC); 1 ex., “Qld 7 miles NNE of Ravenshoe [<named-content xmlns:xlink="http://www.w3.org/1999/xlink" content-type="dwc:verbatimCoordinates" xlink:type="simple"><named-content content-type="geo-json" specific-use="{&#34;type&#34;:&#34;Point&#34;,&#34;coordinates&#34;:[145.500000,-17.500000]}" id="NCID0EXACI" xlink:type="simple"><named-content content-type="dwc:verbatimCoordinates" xlink:type="simple"><named-content content-type="geo-json" specific-use="{&#34;type&#34;:&#34;Point&#34;,&#34;coordinates&#34;:[145.500000,-17.500000]}" id="NCID0E5ACI" xlink:type="simple">-17.5, 145.5</named-content></named-content></named-content></named-content>], 23.4.1969, Common, I.F.B. &amp; Upton, M.S.” (ANIC); 1 ex., “Qld Mary Creek [Queensland Tablelands (R) Einasleigh Uplands <named-content xmlns:xlink="http://www.w3.org/1999/xlink" content-type="dwc:verbatimCoordinates" xlink:type="simple"><named-content content-type="geo-json" specific-use="{&#34;type&#34;:&#34;Point&#34;,&#34;coordinates&#34;:[145.200000,-16.550000]}" id="NCID0EGBCI" xlink:type="simple"><named-content content-type="dwc:verbatimCoordinates" xlink:type="simple"><named-content content-type="geo-json" specific-use="{&#34;type&#34;:&#34;Point&#34;,&#34;coordinates&#34;:[145.200000,-16.550000]}" id="NCID0ENBCI" xlink:type="simple">-16.55, 145.2</named-content></named-content></named-content></named-content>], 4.12.1968, Britton, E.B. &amp; Misko, S.” (ANIC); 1 ex., idem, “5.12.1969” (ANIC); 9 exs., “Queensland, [Sep. 1928–July 1929] K.K.Spence”, “K.215166–K.215178” (AMS); 2 exs., “Australia: N QLD, 20 km NE Mareeba, Hodzic Road, 361 m, 12.IX.2006, <named-content xmlns:xlink="http://www.w3.org/1999/xlink" content-type="dwc:verbatimCoordinates" xlink:type="simple"><named-content content-type="geo-json" specific-use="{&#34;type&#34;:&#34;Point&#34;,&#34;coordinates&#34;:[145.453517,-16.825933]}" id="NCID0EVBCI" xlink:type="simple">16.49.556S, 145.27.211E</named-content></named-content>, L. &amp; E. Hendrich leg. (QLD 28)” (CLH); 2 exs., “Australia: C QLD, 17 km S Calen, Mt. Charlton-Calen Road, creek, 94 m, 23.IX.2006, <named-content xmlns:xlink="http://www.w3.org/1999/xlink" content-type="dwc:verbatimCoordinates" xlink:type="simple"><named-content content-type="geo-json" specific-use="{&#34;type&#34;:&#34;Point&#34;,&#34;coordinates&#34;:[148.709100,-21.003350]}" id="NCID0E4BCI" xlink:type="simple">21.00.201S, 148.42.546E</named-content></named-content>, L. &amp; E. Hendrich leg. (QLD 44)” (CLH); 6 exs., “Australia: C QLD, 10 km S Mizani, Lake Kinchant, seapage, 48 m, 24.IX.2006, <named-content xmlns:xlink="http://www.w3.org/1999/xlink" content-type="dwc:verbatimCoordinates" xlink:type="simple"><named-content content-type="geo-json" specific-use="{&#34;type&#34;:&#34;Point&#34;,&#34;coordinates&#34;:[148.892033,-21.193000]}" id="NCID0EFCCI" xlink:type="simple">21.11.580S, 148.53.522E</named-content></named-content>, L. &amp; E. Hendrich leg. (QLD 46)” (ZSM); 2 exs., “Australia: S QLD, 40 km E Bundaberg, Tusky Creek, 9 m, 26.IX.2006, <named-content xmlns:xlink="http://www.w3.org/1999/xlink" content-type="dwc:verbatimCoordinates" xlink:type="simple"><named-content content-type="geo-json" specific-use="{&#34;type&#34;:&#34;Point&#34;,&#34;coordinates&#34;:[152.024617,-24.652317]}" id="NCID0ENCCI" xlink:type="simple">24.39.139S, 152.01.477E</named-content></named-content>, L. &amp; E. Hendrich leg. (QLD 52)”; 4 exs., “Australia: C QLD, 19 km S Ayr, Bannister Lagoon at Bruce Hwy, swamp, 20 m, 21.IX.2006, <named-content xmlns:xlink="http://www.w3.org/1999/xlink" content-type="dwc:verbatimCoordinates" xlink:type="simple"><named-content content-type="geo-json" specific-use="{&#34;type&#34;:&#34;Point&#34;,&#34;coordinates&#34;:[147.251300,-19.556717]}" id="NCID0EVCCI" xlink:type="simple">19.33.403S, 147.15.078E</named-content></named-content>, L. &amp; E. Hendrich leg. (QLD 43)” (CLH); 2 exs., “Australia: C QLD, 18 km S Calen, Mt. Charlton-Calen Road, Boulder Creek, 42 m, 23.IX.2006, <named-content xmlns:xlink="http://www.w3.org/1999/xlink" content-type="dwc:verbatimCoordinates" xlink:type="simple"><named-content content-type="geo-json" specific-use="{&#34;type&#34;:&#34;Point&#34;,&#34;coordinates&#34;:[148.720517,-21.006083]}" id="NCID0E4CCI" xlink:type="simple">21.00.365S, 148.43.231E</named-content></named-content>, L. &amp; E. Hendrich leg. (QLD 45)” (CLH); 14 exs., “Australia, Queensland, Hann River N of Laura, 24. June 1976, J.F. Donaldson” (QDBIP); 1 ex., “Australia, Queensland, Iron Range Cape York Peninsula, 13.–20. May 1975, at light, K.J. Houston” (QDBIP); 1 ex., “Australia, Queensland, McIIwraith Range NE Coen Cape Yorke Pen., 29.VI.–5.VII.1976, J.F. Donaldson” (QDBIP); 1 ex., “Australia, Queensland, 23 km E of Mareeba, 29. January 1989, at light, R.I. Storey” (QDBIP); 1 ex., “Australia, Queensland, Musgrave, 10. Oct. 1982, at light, J.W. Turner” (QDBIP); 1 ex., “Australia, Queensland, Palmer River Crossing Cooktown road, 13.–20. May 1975, at light, K.L. Houston” (QDBIP); 1 ex., “N Queensland, 18.1.2000, Granite Gorge, Sv. Bílý leg.” (NMPC); 17 exs., “N Queensland, 24.1.2000, Gregory Dawns, Sv. Bílý leg.” (NMPC); 4 exs., “N Queensland, 28.1.2000, Porcupine Gorge, Sv. Bílý leg.” (NMPC); 14 exs., “N Queensland, 29.1.–3.2.2000, The Lynd Junction, Sv. Bílý leg.” (NMPC); 1 ex., “N Queensland, 5.2.2000, Ravenshoe, Sv. Bílý leg.” (NMPC); 2 exs., “N Queensland, 7.2.2000, Mt. Carbine, Sv. Bílý leg.” (NMPC); 17 exs., “N Queensland, 13.2.2000, Undara, Sv. Bílý leg.” (NMPC); 5 exs., “Australia Qld, Mt Isa, Moondarra rd, 13 IX 2011, In gravel at edge of Leichaerdt R., J. Nunn” (NMPC). <bold><italic>New South Wales</italic></bold>: 1 ex., “NSW, Wakool”, “K.363073” (AMS). <bold><italic>South Australia</italic></bold>: 1 ex., “SA Elliston Salt Lake 23/6 1974 Timm BV”, “25-002059” (SAMA).</p></tp:treatment-sec><tp:treatment-sec sec-type="description" id="SECID0EIDCI"><title>Description of male.</title><p><bold><italic>Body shape:</italic></bold> In dorsal view, elongate oval, broadest at midlength of elytra, moderately convex. Body outline without discontinuity between pronotum and elytra. Head relatively broad, anterior margin of clypeus truncate. Pronotum broadest between posterior angles, lateral margins moderately curved. Base of elytra as broad as pronotal base; lateral margins of elytra moderately curved (Fig. <xref ref-type="fig" rid="F8">8</xref>).</p><fig id="F8" position="float" orientation="portrait"><object-id xmlns:xlink="http://www.w3.org/1999/xlink" content-type="doi" xlink:type="simple">10.3897/zookeys.889.39090.figure8</object-id><object-id xmlns:xlink="http://www.w3.org/1999/xlink" content-type="arpha" xlink:type="simple">D6A19D9D-8B22-5EC4-930B-BB06806048FE</object-id><label>Figure 8.</label><caption><p>Habitus and colouration of <italic><tp:taxon-name><tp:taxon-name-part taxon-name-part-type="genus" reg="Copelatus">Copelatus</tp:taxon-name-part> <tp:taxon-name-part taxon-name-part-type="species" reg="nigrolineatus">nigrolineatus</tp:taxon-name-part></tp:taxon-name></italic>, female. Total length 5.7 mm.</p></caption><graphic xmlns:xlink="http://www.w3.org/1999/xlink" xlink:href="zookeys-889-081-g008.jpg" position="float" orientation="portrait" xlink:type="simple" id="oo_356477.jpg"><uri content-type="original_file" xlink:type="simple">https://binary.pensoft.net/fig/356477</uri></graphic></fig><p><bold><italic>Colouration:</italic></bold> Body yellow to pale ferruginous, disc of pronotum and ventral side diffusely darker, elytral striae sharply outlined in black, appendages testaceous. Base of elytra with narrow yellowish marking (Fig. <xref ref-type="fig" rid="F8">8</xref>).</p><p><bold><italic>Dorsal surface sculpture:</italic></bold> Whole surface shiny (Fig. <xref ref-type="fig" rid="F8">8</xref>). Head uniformly microreticulated, reticulation composed of moderately deeply impressed isodiametric meshes. Punctation composed of small punctures, smaller than meshes of reticulation; rows of coarse punctures present around inner margin of eyes and in small depression anterolaterally of eyes. Pronotum with lateral beading very thin and indistinct. Microreticulation and punctation similar to that of head; row of coarse setigerous punctures present along anterior margin, basal margin (except for basomedially), and laterally close to sides. Elytra with microreticulation similar to that of head and pronotum, but less impressed. On each elytron 11 sharply incised discal striae present, inner three striae only weakly impressed anteriorly.</p><p><bold><italic>Antennae and legs:</italic></bold> Antenna with antennomeres long and slender. Protibia modified, slightly broadened anteriorly. Protarsomeres 1–3 distinctly broadened and mesotarsomeres less so, with adhesive discs on their ventral side; claws simple.</p><p><bold><italic>Ventral part:</italic></bold> Finely microreticulated, with intermixed, sparsely distributed, very small punctures. Meshes isodiametric, except for metacoxae and abdominal ventrites 1–2 (longitudinal), abdominal ventrite 3 (diagonal anteriorly, transverse posteriorly), and abdominal ventrites 4–6 (transverse). Prosternum obtusely keeled medially. Prosternal process shortly lanceolate, apex obtuse; distinctly bordered laterally. Lateral parts of metaventrite tongue-shaped, slender. Metacoxal lines nearly complete, absent only close to metaventrite. Metacoxae and abdominal ventrites 1–3 with numerous longitudinal or oblique striae.</p><p><bold><italic>Male genitalia:</italic></bold> Median lobe consisting of a few sclerites, well separated apically (Fig. <xref ref-type="fig" rid="F17">17A, B, C</xref>). Shape of paramere narrowly triangular, with very dense, strong, long setae along dorsal margin (Fig. <xref ref-type="fig" rid="F17">17D</xref>).</p></tp:treatment-sec><tp:treatment-sec sec-type="Female" id="SECID0ECGCI"><title>Female.</title><p>Similar to male in habitus. Protibia simple, not angled basally and only slightly broadened distally; pro- and mesotarsomeres not broadened, without adhesive setae.</p></tp:treatment-sec><tp:treatment-sec sec-type="description" id="SECID0EHGCI"><title>Measurements.</title><p>TL = 5.5–5.8 mm; TL-H = 4.9–5.2 mm; MW = 2.5–2.6 mm.</p></tp:treatment-sec><tp:treatment-sec sec-type="variability" id="SECID0EMGCI"><title>Variability.</title><p>All specimens studied are rather uniform and vary only in body length.</p></tp:treatment-sec><tp:treatment-sec sec-type="Differential diagnosis" id="SECID0ERGCI"><title>Differential diagnosis.</title><p><italic><tp:taxon-name><tp:taxon-name-part taxon-name-part-type="genus" reg="Copelatus">Copelatus</tp:taxon-name-part> <tp:taxon-name-part taxon-name-part-type="species" reg="nigrolineatus">nigrolineatus</tp:taxon-name-part></tp:taxon-name></italic> is distinguished from all other Australian species by the absence of submarginal striae on the elytra, the pale dorsal surface and the form of the median lobe.</p></tp:treatment-sec><tp:treatment-sec sec-type="distribution" id="SECID0ECHCI"><title>Distribution.</title><p>Endemic. The species is widely distributed in the northern half of Australia. Numerous records are from the Northern Territory, north-western Australia (Kimberley region and the Pilbara), and Queensland south to Brisbane (Fig. <xref ref-type="fig" rid="F25">26</xref>). The single records from South Australia (“Elliston”, SAMA) and New South Wales (“Wakool”, AMS) are in need of confirmation. Most probably those single specimens were drifted southwards by heavy thunderstorms, followed by flash floods.</p></tp:treatment-sec><tp:treatment-sec sec-type="habitat" id="SECID0EMHCI"><title>Habitat.</title><p>This widely distributed species is the most common <italic><tp:taxon-name><tp:taxon-name-part taxon-name-part-type="genus" reg="Copelatus">Copelatus</tp:taxon-name-part></tp:taxon-name></italic> in the Northern Territory and north-western Australia and was found in almost all habitat types. It occurs in both open country as well as forested areas. Most specimens were obtained from isolated flood-zone pools of seasonal rivers and pools adjacent to streams in Eucalypt or tropical woodland. The species tended to be found more in seepage areas or on mineral substrates than other the Australian <italic><tp:taxon-name><tp:taxon-name-part taxon-name-part-type="genus" reg="Copelatus">Copelatus</tp:taxon-name-part></tp:taxon-name></italic> (<xref ref-type="bibr" rid="B20">Larson 1993</xref>). Also, a few specimens were taken from slow flowing spring-fed streams (Figs <xref ref-type="fig" rid="F32">34B</xref>, <xref ref-type="fig" rid="F33">35A, B</xref>). <italic><tp:taxon-name><tp:taxon-name-part taxon-name-part-type="genus" reg="Copelatus">Copelatus</tp:taxon-name-part> <tp:taxon-name-part taxon-name-part-type="species" reg="nigrolineatus">nigrolineatus</tp:taxon-name-part></tp:taxon-name></italic> is also attracted to light.</p><p>This species is the most common Australian species of the genus in Australian entomological collections.</p></tp:treatment-sec><tp:treatment-sec><!--Section generated to contain objects referenced in tp:taxon-treatment.--><fig id="F17" position="float" orientation="portrait"><object-id xmlns:xlink="http://www.w3.org/1999/xlink" content-type="doi" xlink:type="simple">10.3897/zookeys.889.39090.figure17</object-id><object-id xmlns:xlink="http://www.w3.org/1999/xlink" content-type="arpha" xlink:type="simple">FEEEE635-0605-50DB-A58E-20373DE6FE8D</object-id><label>Figure 17.</label><caption><p><italic><tp:taxon-name><tp:taxon-name-part taxon-name-part-type="genus" reg="Copelatus">Copelatus</tp:taxon-name-part> <tp:taxon-name-part taxon-name-part-type="species" reg="nigrolineatus">nigrolineatus</tp:taxon-name-part></tp:taxon-name></italic><bold>A</bold> median lobe in lateral view, right side <bold>B</bold> median lobe in lateral view, left side <bold>C</bold> median lobe in ventral view <bold>D</bold> left paramere in external view. Scale bar: 0.5 mm.</p></caption><graphic xmlns:xlink="http://www.w3.org/1999/xlink" xlink:href="zookeys-889-081-g017.jpg" position="float" orientation="portrait" xlink:type="simple" id="oo_356486.jpg"><uri content-type="original_file" xlink:type="simple">https://binary.pensoft.net/fig/356486</uri></graphic></fig><fig id="F25" position="float" orientation="portrait"><object-id xmlns:xlink="http://www.w3.org/1999/xlink" content-type="doi" xlink:type="simple">10.3897/zookeys.889.39090.figure26</object-id><object-id xmlns:xlink="http://www.w3.org/1999/xlink" content-type="arpha" xlink:type="simple">0DB24BDE-C87A-5B2F-B767-FF6FE386D7DD</object-id><label>Figure 26.</label><caption><p>Distribution of <italic><tp:taxon-name><tp:taxon-name-part taxon-name-part-type="genus" reg="Copelatus">Copelatus</tp:taxon-name-part> <tp:taxon-name-part taxon-name-part-type="species" reg="nigrolineatus">nigrolineatus</tp:taxon-name-part></tp:taxon-name></italic>.</p></caption><graphic xmlns:xlink="http://www.w3.org/1999/xlink" xlink:href="zookeys-889-081-g025.jpg" position="float" orientation="portrait" xlink:type="simple" id="oo_356494.jpg"><uri content-type="original_file" xlink:type="simple">https://binary.pensoft.net/fig/356494</uri></graphic></fig><fig id="F32" position="float" orientation="portrait"><object-id xmlns:xlink="http://www.w3.org/1999/xlink" content-type="doi" xlink:type="simple">10.3897/zookeys.889.39090.figure34</object-id><object-id xmlns:xlink="http://www.w3.org/1999/xlink" content-type="arpha" xlink:type="simple">4B52434D-2B5D-5B31-A661-3AE57409A0CA</object-id><label>Figure 34.</label><caption><p>Habitat of <italic><tp:taxon-name><tp:taxon-name-part taxon-name-part-type="genus" reg="Copelatus">Copelatus</tp:taxon-name-part> <tp:taxon-name-part taxon-name-part-type="species" reg="irregularis">irregularis</tp:taxon-name-part></tp:taxon-name></italic><bold>A</bold> Queensland, Paluma Road 4 km west of Bruce Highway, Maiden Hair Fern Creek, 270 m, shady and rocky residual pools with rotten leaves <bold>B</bold> of <italic><tp:taxon-name><tp:taxon-name-part taxon-name-part-type="genus" reg="Copelatus">C.</tp:taxon-name-part> <tp:taxon-name-part taxon-name-part-type="species" reg="irregularis">irregularis</tp:taxon-name-part></tp:taxon-name></italic> and <italic><tp:taxon-name><tp:taxon-name-part taxon-name-part-type="genus" reg="Copelatus">C.</tp:taxon-name-part> <tp:taxon-name-part taxon-name-part-type="species" reg="nigrolineatus">nigrolineatus</tp:taxon-name-part></tp:taxon-name></italic>, Queensland, Winfield, Winfield Road, muddy forest pool, rich in rotten leaves, near the street, 21 m. Photographs by L. Hendrich.</p></caption><graphic xmlns:xlink="http://www.w3.org/1999/xlink" xlink:href="zookeys-889-081-g032.jpg" position="float" orientation="portrait" xlink:type="simple" id="oo_356501.jpg"><uri content-type="original_file" xlink:type="simple">https://binary.pensoft.net/fig/356501</uri></graphic></fig><fig id="F33" position="float" orientation="portrait"><object-id xmlns:xlink="http://www.w3.org/1999/xlink" content-type="doi" xlink:type="simple">10.3897/zookeys.889.39090.figure35</object-id><object-id xmlns:xlink="http://www.w3.org/1999/xlink" content-type="arpha" xlink:type="simple">16119A72-D7B6-5CD1-9564-532B043ECD0B</object-id><label>Figure 35.</label><caption><p>Habitat of <italic><tp:taxon-name><tp:taxon-name-part taxon-name-part-type="genus" reg="Copelatus">Copelatus</tp:taxon-name-part> <tp:taxon-name-part taxon-name-part-type="species" reg="nigrolineatus">nigrolineatus</tp:taxon-name-part></tp:taxon-name></italic><bold>A</bold> Queensland, 19 km S Ayr, Bannister Lagoon at Bruce Highway, swamp, 20 m, beetles were among mats of floating grasses <bold>B</bold> Queensland, 18 km S Calen, Mt. Charlton-Calen Road, rock pools filled with leaf litter at Boulder Creek, 42 m. Photographs by L. Hendrich.</p></caption><graphic xmlns:xlink="http://www.w3.org/1999/xlink" xlink:href="zookeys-889-081-g033.jpg" position="float" orientation="portrait" xlink:type="simple" id="oo_356502.jpg"><uri content-type="original_file" xlink:type="simple">https://binary.pensoft.net/fig/356502</uri></graphic></fig></tp:treatment-sec><ref-list><ref id="B33"><mixed-citation xmlns:xlink="http://www.w3.org/1999/xlink" xlink:type="simple"><person-group><name name-style="western"><surname>Sharp</surname><given-names>D</given-names></name></person-group> (<year>1882</year>) <article-title>On aquatic carnivorous <tp:taxon-name><tp:taxon-name-part taxon-name-part-type="order">Coleoptera</tp:taxon-name-part></tp:taxon-name> or <tp:taxon-name><tp:taxon-name-part taxon-name-part-type="family">Dytiscidae</tp:taxon-name-part></tp:taxon-name>.</article-title><source>Scientific Transactions of the Royal Dublin Society Series</source><volume>2</volume>(<issue>2</issue>): <fpage>179</fpage>–<lpage>1003</lpage>. [+ pls. 7–18]</mixed-citation></ref><ref id="B36"><mixed-citation xmlns:xlink="http://www.w3.org/1999/xlink" xlink:type="simple"><person-group><name name-style="western"><surname>Watts</surname><given-names>CHS</given-names></name></person-group> (<year>1978</year>) <article-title>A revision of the Australian <tp:taxon-name><tp:taxon-name-part taxon-name-part-type="family">Dytiscidae</tp:taxon-name-part></tp:taxon-name> (<tp:taxon-name><tp:taxon-name-part taxon-name-part-type="order">Coleoptera</tp:taxon-name-part></tp:taxon-name>).</article-title><source>Australian Journal of Zoology Supplement Series</source><volume>57</volume>: <fpage>1</fpage>–<lpage>166</lpage>. <ext-link xlink:type="simple" ext-link-type="doi" xlink:href="10.1071/AJZS057">https://doi.org/10.1071/AJZS057</ext-link></mixed-citation></ref><ref id="B37"><mixed-citation xmlns:xlink="http://www.w3.org/1999/xlink" xlink:type="simple"><person-group><name name-style="western"><surname>Watts</surname><given-names>CHS</given-names></name></person-group> (<year>1985</year>) <article-title>A faunal assessment of Australian <tp:taxon-name><tp:taxon-name-part taxon-name-part-type="clade">Hydradephaga</tp:taxon-name-part></tp:taxon-name>.</article-title><source>Proceedings of the Academy of Natural Sciences of Philadelphia</source><volume>137</volume>: <fpage>22</fpage>–<lpage>28</lpage>.</mixed-citation></ref><ref id="B20"><mixed-citation xmlns:xlink="http://www.w3.org/1999/xlink" xlink:type="simple"><person-group><name name-style="western"><surname>Larson</surname><given-names>DJ</given-names></name></person-group> (<year>1993</year>) <article-title>Ecology of tropical Australian <tp:taxon-name><tp:taxon-name-part taxon-name-part-type="clade">Hydradephaga</tp:taxon-name-part></tp:taxon-name> (<tp:taxon-name><tp:taxon-name-part taxon-name-part-type="class">Insecta</tp:taxon-name-part></tp:taxon-name>: <tp:taxon-name><tp:taxon-name-part taxon-name-part-type="order">Coleoptera</tp:taxon-name-part></tp:taxon-name>). Part 1. Natural history and distribution of northern Queensland species.</article-title><source>Proceedings of the Royal Society of Queensland</source><volume>103</volume>: <fpage>47</fpage>–<lpage>63</lpage>.</mixed-citation></ref><ref id="B21"><mixed-citation xmlns:xlink="http://www.w3.org/1999/xlink" xlink:type="simple"><person-group><name name-style="western"><surname>Larson</surname><given-names>DJ</given-names></name></person-group> (<year>1997</year>) <article-title>Habitat and community patterns of tropical Australian Hydradephagan water beetles (<tp:taxon-name><tp:taxon-name-part taxon-name-part-type="order">Coleoptera</tp:taxon-name-part></tp:taxon-name>: <tp:taxon-name><tp:taxon-name-part taxon-name-part-type="family">Dytiscidae</tp:taxon-name-part></tp:taxon-name>, <tp:taxon-name><tp:taxon-name-part taxon-name-part-type="family">Gyrinidae</tp:taxon-name-part></tp:taxon-name>, <tp:taxon-name><tp:taxon-name-part taxon-name-part-type="family">Noteridae</tp:taxon-name-part></tp:taxon-name>).</article-title><source>Australian Journal of Entomology</source><volume>36</volume>: <fpage>269</fpage>–<lpage>285</lpage>. <ext-link xlink:type="simple" ext-link-type="doi" xlink:href="10.1111/j.1440-6055.1997.tb01469.x">https://doi.org/10.1111/j.1440-6055.1997.tb01469.x</ext-link></mixed-citation></ref><ref id="B15"><mixed-citation xmlns:xlink="http://www.w3.org/1999/xlink" xlink:type="simple"><person-group><name name-style="western"><surname>Hendrich</surname><given-names>L</given-names></name></person-group> (<year>2003</year>) <article-title><italic><tp:taxon-name><tp:taxon-name-part taxon-name-part-type="genus">Austrodytes</tp:taxon-name-part> <tp:taxon-name-part taxon-name-part-type="species">plateni</tp:taxon-name-part></tp:taxon-name></italic> sp. nov., and a faunal analysis of the <tp:taxon-name><tp:taxon-name-part taxon-name-part-type="clade">Hydradephaga</tp:taxon-name-part></tp:taxon-name> of the Pilbara region, Western Australia (<tp:taxon-name><tp:taxon-name-part taxon-name-part-type="order">Coleoptera</tp:taxon-name-part></tp:taxon-name>: <tp:taxon-name><tp:taxon-name-part taxon-name-part-type="family">Dytiscidae</tp:taxon-name-part></tp:taxon-name>, <tp:taxon-name><tp:taxon-name-part taxon-name-part-type="family">Gyrinidae</tp:taxon-name-part></tp:taxon-name>, <tp:taxon-name><tp:taxon-name-part taxon-name-part-type="family">Haliplidae</tp:taxon-name-part></tp:taxon-name>).</article-title><source>Koleopterologische Rundschau</source><volume>73</volume>: <fpage>43</fpage>–<lpage>58</lpage>.</mixed-citation></ref><ref id="B38"><mixed-citation xmlns:xlink="http://www.w3.org/1999/xlink" xlink:type="simple"><person-group><name name-style="western"><surname>Watts</surname><given-names>CHS</given-names></name></person-group> (<year>2002</year>) <article-title>Checklist and guides to the identification, to genus, of adults and larval Australian water beetles of the families <tp:taxon-name><tp:taxon-name-part taxon-name-part-type="family">Dytiscidae</tp:taxon-name-part></tp:taxon-name>, <tp:taxon-name><tp:taxon-name-part taxon-name-part-type="family">Noteridae</tp:taxon-name-part></tp:taxon-name>, <tp:taxon-name><tp:taxon-name-part taxon-name-part-type="family">Hygrobiidae</tp:taxon-name-part></tp:taxon-name>, <tp:taxon-name><tp:taxon-name-part taxon-name-part-type="family">Haliplidae</tp:taxon-name-part></tp:taxon-name>, <tp:taxon-name><tp:taxon-name-part taxon-name-part-type="family">Gyrinidae</tp:taxon-name-part></tp:taxon-name>, <tp:taxon-name><tp:taxon-name-part taxon-name-part-type="family">Hydraenidae</tp:taxon-name-part></tp:taxon-name> and the superfamily <tp:taxon-name><tp:taxon-name-part taxon-name-part-type="superfamily">Hydrophiloidea</tp:taxon-name-part></tp:taxon-name> (<tp:taxon-name><tp:taxon-name-part taxon-name-part-type="class">Insecta</tp:taxon-name-part></tp:taxon-name>-<tp:taxon-name><tp:taxon-name-part taxon-name-part-type="order">Coleoptera</tp:taxon-name-part></tp:taxon-name>). Cooperative Research Centre for Freshwater Ecology (Australia).</article-title><source>Identification Ecology Guide</source><volume>43</volume>: <fpage>1</fpage>–<lpage>110</lpage>.</mixed-citation></ref><ref id="B28"><mixed-citation xmlns:xlink="http://www.w3.org/1999/xlink" xlink:type="simple"><person-group><name name-style="western"><surname>Nilsson</surname><given-names>AN</given-names></name><name name-style="western"><surname>Hájek</surname><given-names>J</given-names></name></person-group> (<year>2019</year>) A World Catalogue of the Family <tp:taxon-name><tp:taxon-name-part taxon-name-part-type="family">Dytiscidae</tp:taxon-name-part></tp:taxon-name>, or the diving beetles (<tp:taxon-name><tp:taxon-name-part taxon-name-part-type="order">Coleoptera</tp:taxon-name-part></tp:taxon-name>, <tp:taxon-name><tp:taxon-name-part taxon-name-part-type="suborder">Adephaga</tp:taxon-name-part></tp:taxon-name>). Version 1.I.2019. Distributed as a PDF file via Internet. <ext-link xlink:type="simple" ext-link-type="uri" xlink:href="http://www.waterbeetles.eu">http://www.waterbeetles.eu</ext-link> [accessed 08 February 2019]</mixed-citation></ref></ref-list></tp:taxon-treatment>
