# Supplementary material for: Taxonomic revision of Australian Copelatus Erichson, 1832 (Coleoptera, Dytiscidae, Copelatinae)
Source: Zookeys. 2019 Nov 14;889:81–152. doi: 10.3897/zookeys.889.39090 (PMC6872603; doi:10.3897/zookeys.889.39090)
Supplement: XML Treatment for Copelatus portior [file zookeys.889.39090-treatment8.xml]

<!DOCTYPE tp:taxon-treatment
  PUBLIC "-//TaxonX//DTD Taxonomic Treatment Publishing DTD v0 20100105//EN" "tax-treatment-NSO.dtd">
<tp:taxon-treatment xmlns:tp="http://www.plazi.org/taxpub"><tp:treatment-meta><kwd-group><label>Taxon classification</label><kwd><named-content xmlns:xlink="http://www.w3.org/1999/xlink" content-type="kingdom">Animalia</named-content></kwd><kwd><named-content xmlns:xlink="http://www.w3.org/1999/xlink" content-type="order">Coleoptera</named-content></kwd><kwd><named-content xmlns:xlink="http://www.w3.org/1999/xlink" content-type="family">Dytiscidae</named-content></kwd></kwd-group><mixed-citation publication-type="journal"><person-group><name><surname>Hendrich</surname><given-names>Lars</given-names></name><name><surname>Shaverdo</surname><given-names>Helena</given-names></name><name><surname>Hájek</surname><given-names>Jiří</given-names></name><name><surname>Balke</surname><given-names>Michael</given-names></name></person-group><article-title>Taxonomic revision of Australian <italic><tp:taxon-name><tp:taxon-name-part taxon-name-part-type="genus" reg="Copelatus">Copelatus</tp:taxon-name-part></tp:taxon-name></italic> Erichson, 1832 (<tp:taxon-name><tp:taxon-name-part taxon-name-part-type="order">Coleoptera</tp:taxon-name-part></tp:taxon-name>, <tp:taxon-name><tp:taxon-name-part taxon-name-part-type="family">Dytiscidae</tp:taxon-name-part></tp:taxon-name>, <tp:taxon-name><tp:taxon-name-part taxon-name-part-type="subfamily">Copelatinae</tp:taxon-name-part></tp:taxon-name>)</article-title><source>Zookeys</source><day>14</day><month>11</month><year>2019</year><volume>889</volume><fpage>81</fpage><lpage>152</lpage><pub-id pub-id-type="doi">10.3897/zookeys.889.39090</pub-id></mixed-citation></tp:treatment-meta><tp:nomenclature><tp:taxon-name><object-id xmlns:xlink="http://www.w3.org/1999/xlink" content-type="arpha" xlink:type="simple">39BB5ACC-1DDF-5562-8B61-8DB88D84C55A</object-id>
              <tp:taxon-name-part taxon-name-part-type="genus" reg="Copelatus">Copelatus</tp:taxon-name-part>
              <tp:taxon-name-part taxon-name-part-type="species" reg="portior">portior</tp:taxon-name-part>
            </tp:taxon-name><tp:taxon-authority>Guignot, 1956</tp:taxon-authority><xref ref-type="fig" rid="F9">Figures 9</xref><xref ref-type="fig" rid="F18">, 18</xref><xref ref-type="fig" rid="F23">, 24</xref><xref ref-type="fig" rid="F31">, 33</xref><tp:nomenclature-citation-list><tp:nomenclature-citation><tp:taxon-name>
                  <tp:taxon-name-part taxon-name-part-type="genus" reg="Copelatus">Copelatus</tp:taxon-name-part> <tp:taxon-name-part taxon-name-part-type="species" reg="gentilis">gentilis</tp:taxon-name-part> <tp:taxon-name-part taxon-name-part-type="infraspecific-rank">ab.</tp:taxon-name-part> <tp:taxon-name-part taxon-name-part-type="aberration" reg="divisus">divisus</tp:taxon-name-part></tp:taxon-name><comment>J. <xref ref-type="bibr" rid="B1">Balfour-Browne 1939</xref>: 79 (unavailable name).</comment></tp:nomenclature-citation><tp:nomenclature-citation><tp:taxon-name>
                  <tp:taxon-name-part taxon-name-part-type="genus" reg="Copelatus">Copelatus</tp:taxon-name-part> <tp:taxon-name-part taxon-name-part-type="species" reg="portior">portior</tp:taxon-name-part></tp:taxon-name><comment><xref ref-type="bibr" rid="B11">Guignot 1956</xref>: 53 (original description); <xref ref-type="bibr" rid="B28">Nilsson and Hájek 2019</xref>: 59 (catalogue).</comment></tp:nomenclature-citation><tp:nomenclature-citation><tp:taxon-name>
                  <tp:taxon-name-part taxon-name-part-type="genus" reg="Copelatus">Copelatus</tp:taxon-name-part> <tp:taxon-name-part taxon-name-part-type="species" reg="divisus">divisus</tp:taxon-name-part></tp:taxon-name><comment>Watts, 1978: 122 (original description); <xref ref-type="bibr" rid="B37">Watts 1985</xref>: 26 (general distribution); <xref ref-type="bibr" rid="B20">Larson 1993</xref>: 52 (habitat information); <xref ref-type="bibr" rid="B38">Watts 2002</xref>: 42 (checklist); <xref ref-type="bibr" rid="B28">Nilsson and Hájek 2019</xref>: 57 (catalogue); syn. nov.</comment></tp:nomenclature-citation></tp:nomenclature-citation-list></tp:nomenclature><tp:treatment-sec sec-type="Type localities" id="SECID0EWMCI"><title>Type localities.</title><p><italic><tp:taxon-name><tp:taxon-name-part taxon-name-part-type="genus" reg="Copelatus">Copelatus</tp:taxon-name-part> <tp:taxon-name-part taxon-name-part-type="species" reg="divisus">divisus</tp:taxon-name-part></tp:taxon-name></italic>: “New Hebrides [Vanuatu], Malekula Island”. <italic><tp:taxon-name><tp:taxon-name-part taxon-name-part-type="genus" reg="Copelatus">Copelatus</tp:taxon-name-part> <tp:taxon-name-part taxon-name-part-type="species" reg="portior">portior</tp:taxon-name-part></tp:taxon-name></italic>: “Seleo, Berlinhafen” [Papua New Guinea, Sandaun Province, Seleo Island, <named-content xmlns:xlink="http://www.w3.org/1999/xlink" content-type="dwc:verbatimCoordinates" xlink:type="simple"><named-content content-type="geo-json" specific-use="{&#34;type&#34;:&#34;Point&#34;,&#34;coordinates&#34;:[142.482472,-3.144222]}" id="NCID0EVNCI" xlink:type="simple">03°08'39.2"S, 142°28'56.9"E</named-content></named-content>].</p></tp:treatment-sec><tp:treatment-sec sec-type="type material" id="SECID0E1NCI"><title>Type material of <italic><tp:taxon-name><tp:taxon-name-part taxon-name-part-type="genus" reg="Copelatus">Copelatus</tp:taxon-name-part> <tp:taxon-name-part taxon-name-part-type="species" reg="divisus">divisus</tp:taxon-name-part></tp:taxon-name></italic>.</title><p><bold><italic>Holotype:</italic></bold> Male, “Holotype” [printed label with red frame]; “New Hebrides: NE Malekula. i.1930. L.E. Cheesmann. B.M. 1930-178.” [printed label]; “1768” [hw label]; “<tp:taxon-name><tp:taxon-name-part taxon-name-part-type="genus" reg="Copelatus">Copelatus</tp:taxon-name-part></tp:taxon-name><tp:taxon-name><tp:taxon-name-part taxon-name-part-type="genus" reg="Copelatus"/><tp:taxon-name-part taxon-name-part-type="species" reg="gentilis">gentilis</tp:taxon-name-part></tp:taxon-name> var. <tp:taxon-name><tp:taxon-name-part taxon-name-part-type="genus" reg="Copelatus"/><tp:taxon-name-part taxon-name-part-type="species" reg="gentilis"/><tp:taxon-name-part taxon-name-part-type="variety" reg="divisus">divisus</tp:taxon-name-part></tp:taxon-name>, var. nov. J. Balfour-Browne det” [hw label] (NHMUK). <bold><italic>Paratype</italic></bold>: Male, “Paratype” [printed label with yellow frame]; “New Hebrides: NE Malekula. i.1930. L.E. Cheesmann. B.M. 1930-178.” [printed label]; “1768” [hw label]; “<tp:taxon-name><tp:taxon-name-part taxon-name-part-type="genus" reg="Copelatus">Copelatus</tp:taxon-name-part></tp:taxon-name><tp:taxon-name><tp:taxon-name-part taxon-name-part-type="genus" reg="Copelatus"/><tp:taxon-name-part taxon-name-part-type="species" reg="gentilis">gentilis</tp:taxon-name-part></tp:taxon-name> var. <tp:taxon-name><tp:taxon-name-part taxon-name-part-type="genus" reg="Copelatus"/><tp:taxon-name-part taxon-name-part-type="species" reg="gentilis"/><tp:taxon-name-part taxon-name-part-type="variety" reg="divisus">divisus</tp:taxon-name-part></tp:taxon-name>, var. nov. J. Balfour-Browne det” [hw label] (NHMUK).</p></tp:treatment-sec><tp:treatment-sec sec-type="type material" id="SECID0EKQCI"><title>Type material of <italic><tp:taxon-name><tp:taxon-name-part taxon-name-part-type="genus" reg="Copelatus">Copelatus</tp:taxon-name-part> <tp:taxon-name-part taxon-name-part-type="species" reg="portior">portior</tp:taxon-name-part></tp:taxon-name></italic>.</title><p><bold><italic>Holotype:</italic></bold> Male, “N. Guinea Biró 96 [printed label]”, “Seleo Berlinhaf. [printed label]”, “♂” [printed label], “Type” [printed, red label with black frame], “Holotypus [printed, red typing] 1955 ♂ [hw] <tp:taxon-name><tp:taxon-name-part taxon-name-part-type="genus" reg="Copelatus">Copelatus</tp:taxon-name-part> <tp:taxon-name-part taxon-name-part-type="species" reg="portior">portior</tp:taxon-name-part></tp:taxon-name> Guignot” [hw, white label with red frame], “F. Guignot det., 19 [printed] 55 [hw] <tp:taxon-name><tp:taxon-name-part taxon-name-part-type="genus" reg="Copelatus">Copelatus</tp:taxon-name-part> <tp:taxon-name-part taxon-name-part-type="species" reg="portior">portior</tp:taxon-name-part></tp:taxon-name> n.sp. Holotype ♂ [Guignot’s hw]” (HNHM).</p></tp:treatment-sec><tp:treatment-sec sec-type="material" id="SECID0EVRCI"><title>Additional material studied (64 specimens).</title><p><bold><italic>Northern Territory:</italic></bold> 2 exs., “AUSTRALIA NT Darwin, Holmes Jungle Pk uv lght Dec. 2/93 S Peck” (ZSM); 1 ex., “Australia, Northern Territory, Berry Springs [<named-content xmlns:xlink="http://www.w3.org/1999/xlink" content-type="dwc:verbatimCoordinates" xlink:type="simple"><named-content content-type="geo-json" specific-use="{&#34;type&#34;:&#34;Point&#34;,&#34;coordinates&#34;:[131.010270,-12.721930]}" id="NCID0EDSCI" xlink:type="simple"><named-content content-type="dwc:verbatimCoordinates" xlink:type="simple"><named-content content-type="geo-json" specific-use="{&#34;type&#34;:&#34;Point&#34;,&#34;coordinates&#34;:[131.010270,-12.721930]}" id="NCID0EKSCI" xlink:type="simple">-12.72193, 131.01027</named-content></named-content></named-content></named-content>] 30/10/1991–04/11/1991, Wells, A. &amp; Webber, Malaise trap, Field Collected – Terrestrial” (AMS). <bold><italic>Queensland</italic></bold>: 5 exs., “Australia: N QLD, Cape Tribulation Road S of ferry station, forest swamp, 12 m, 15.IX.2006, <named-content xmlns:xlink="http://www.w3.org/1999/xlink" content-type="dwc:verbatimCoordinates" xlink:type="simple"><named-content content-type="geo-json" specific-use="{&#34;type&#34;:&#34;Point&#34;,&#34;coordinates&#34;:[145.318700,-16.291150]}" id="NCID0EVSCI" xlink:type="simple">16.17.469S, 145.19.122E</named-content></named-content>, L. &amp; E. Hendrich leg. (QLD 35)”, “DNA Balke 1874” [green printed label] (CLH, ZSM); 1 ex., “Australia: C QLD, 18 km S Calen, Mt. Charlton-Calen Road, Boulder Creek, 42 m, 23.IX.2006, <named-content xmlns:xlink="http://www.w3.org/1999/xlink" content-type="dwc:verbatimCoordinates" xlink:type="simple"><named-content content-type="geo-json" specific-use="{&#34;type&#34;:&#34;Point&#34;,&#34;coordinates&#34;:[148.720517,-21.006083]}" id="NCID0E4SCI" xlink:type="simple">21.00.365S, 148.43.231E</named-content></named-content>, L. &amp; E. Hendrich leg. (QLD 45)”, “DNA Balke 2762” [green printed label] (ZSM); 6 exs., “Australia, QL, 10 km S Tully, S Innisfail, 30 m, 25.I.1993, leg. G. Wewalka (26)” (CGW); 1 ex., “Australia, QL, 15–20 km S Innisfail, 20 m, 24.I.1993, leg. G. Wewalka (24)” (CGW); 1 ex., “Australia, Queensland, Cape York, Lockerbie [<named-content xmlns:xlink="http://www.w3.org/1999/xlink" content-type="dwc:verbatimCoordinates" xlink:type="simple"><named-content content-type="geo-json" specific-use="{&#34;type&#34;:&#34;Point&#34;,&#34;coordinates&#34;:[142.466790,-10.800000]}" id="NCID0EFTCI" xlink:type="simple"><named-content content-type="dwc:verbatimCoordinates" xlink:type="simple"><named-content content-type="geo-json" specific-use="{&#34;type&#34;:&#34;Point&#34;,&#34;coordinates&#34;:[142.466790,-10.800000]}" id="NCID0EMTCI" xlink:type="simple">-10.8, 142.46679</named-content></named-content></named-content></named-content>], 3.4.1964, Common, I.F.B. &amp; Upton, M.S. leg.” (ANIC); 1 ex., “Australia, Queensland, Cairns [<named-content xmlns:xlink="http://www.w3.org/1999/xlink" content-type="dwc:verbatimCoordinates" xlink:type="simple"><named-content content-type="geo-json" specific-use="{&#34;type&#34;:&#34;Point&#34;,&#34;coordinates&#34;:[145.766700,-16.916670]}" id="NCID0EUTCI" xlink:type="simple"><named-content content-type="dwc:verbatimCoordinates" xlink:type="simple"><named-content content-type="geo-json" specific-use="{&#34;type&#34;:&#34;Point&#34;,&#34;coordinates&#34;:[145.766700,-16.916670]}" id="NCID0E2TCI" xlink:type="simple">-16.91667, 145.7667</named-content></named-content></named-content></named-content>], Taylor, F.H. leg.” (ANIC); 1 ex., “Australia, Queensland, Cassowary Coast (R) 2 miles W of Mission Beach [<named-content xmlns:xlink="http://www.w3.org/1999/xlink" content-type="dwc:verbatimCoordinates" xlink:type="simple"><named-content content-type="geo-json" specific-use="{&#34;type&#34;:&#34;Point&#34;,&#34;coordinates&#34;:[146.000000,-17.866670]}" id="NCID0EDUCI" xlink:type="simple">-17.86667, 146</named-content></named-content>], 18.4.1969, Common, I.F.B. &amp; Upton, M.S. leg.” (ANIC); 1 ex., “Australia, Queensland, Cape York Peninsula, 2 miles S Iron Range [<named-content xmlns:xlink="http://www.w3.org/1999/xlink" content-type="dwc:verbatimCoordinates" xlink:type="simple"><named-content content-type="geo-json" specific-use="{&#34;type&#34;:&#34;Point&#34;,&#34;coordinates&#34;:[143.283295,-12.733330]}" id="NCID0ELUCI" xlink:type="simple"><named-content content-type="dwc:verbatimCoordinates" xlink:type="simple"><named-content content-type="geo-json" specific-use="{&#34;type&#34;:&#34;Point&#34;,&#34;coordinates&#34;:[143.283295,-12.733330]}" id="NCID0ESUCI" xlink:type="simple">-12.73332977, 143.2832947</named-content></named-content></named-content></named-content>], 12.5.1971, Brooks, J.G. leg.” (ANIC); 1 ex., “Australia, Cape York Peninsula, Queensland Gordon´s Ck., Iron Ra. [Gordon Creek, Iron Range, <named-content xmlns:xlink="http://www.w3.org/1999/xlink" content-type="dwc:verbatimCoordinates" xlink:type="simple"><named-content content-type="geo-json" specific-use="{&#34;type&#34;:&#34;Point&#34;,&#34;coordinates&#34;:[143.316696,-12.716670]}" id="NCID0E1UCI" xlink:type="simple"><named-content content-type="dwc:verbatimCoordinates" xlink:type="simple"><named-content content-type="geo-json" specific-use="{&#34;type&#34;:&#34;Point&#34;,&#34;coordinates&#34;:[143.316696,-12.716670]}" id="NCID0EBVCI" xlink:type="simple">-12.71667004, 143.3166962</named-content></named-content></named-content></named-content>], 10.5.1971, J.G. Brooks” (ANIC); 1 ex., “Gordon's CR [Creek] Iron RA [Range] N.Q. [North Queensland] 100' [100 m] 12.5.71 J.G. Brooks at light” (CLH); 1 ex., “Queensland, 8 km West of Kuranda [<named-content xmlns:xlink="http://www.w3.org/1999/xlink" content-type="dwc:verbatimCoordinates" xlink:type="simple"><named-content content-type="geo-json" specific-use="{&#34;type&#34;:&#34;Point&#34;,&#34;coordinates&#34;:[145.583013,-16.807954]}" id="NCID0EJVCI" xlink:type="simple"><named-content content-type="dwc:verbatimCoordinates" xlink:type="simple"><named-content content-type="geo-json" specific-use="{&#34;type&#34;:&#34;Point&#34;,&#34;coordinates&#34;:[145.583013,-16.807954]}" id="NCID0EQVCI" xlink:type="simple">-16.807954, 145.583013</named-content></named-content></named-content></named-content>], 3 Apr 1982, G. O’Reilly”, “K.363070” (AMS); 1 ex., “Australia, Queensland [<named-content xmlns:xlink="http://www.w3.org/1999/xlink" content-type="dwc:verbatimCoordinates" xlink:type="simple"><named-content content-type="geo-json" specific-use="{&#34;type&#34;:&#34;Point&#34;,&#34;coordinates&#34;:[145.636930,-16.819850]}" id="NCID0EYVCI" xlink:type="simple"><named-content content-type="dwc:verbatimCoordinates" xlink:type="simple"><named-content content-type="geo-json" specific-use="{&#34;type&#34;:&#34;Point&#34;,&#34;coordinates&#34;:[145.636930,-16.819850]}" id="NCID0E6VCI" xlink:type="simple">-16.81985, 145.63693</named-content></named-content></named-content></named-content>], 26 Apr 1987, F. Sattler”, “K.363071” (AMS); 2 exs., “Australia QLD01/32 Saltbag Ck., 18 km w. Mt. Molloy, 13.4.2001, M. Baehr” (CLH); 1 ex., “Australia NE QLD Conway Range N.P. E from Proserpine”, “at light 17.–23.II.1981 leg. Hangaya, Herozeg &amp; Vojnits” (CLH); 1 ex., “Australia, Queensland, Iron Range Cape York Pen., 26. May 1971-2. June 1971, B.K. Cantrell” (QM); 1 ex., “Australia, Queensland, West Claudie River 4 km SW road junction, 25. June 1982, mv lamp, G. Daniels, M.A. Schneider” (QM); 2 exs., “Australia, Queensland, Walkamin, 26. March 1984, light trap, J.D. Brown” (QDPIB); 1 ex., “Australia, Queensland, Cairns, February 1946” (QDPIB); 1 ex., “Australia Queensland Arriga R.S. via Mareeba, 2.–3. December 1976, at light R.I. Storey” (QDPIB); 1 ex., “Australia, Queensland, Davies Creek via Mareeba, 13. March 1981, R.I. Storey” (QDPIB); 2 exs., “Australia Queensland Cow Bay N of Daintree, 7.–20. February 1984, I. C. Cunningham” (QDPIB); 3 exs., “Australia, Queensland, South Johnstone R.S., 29. Nov. 1991–14. Jan. 1992, Malaise Trap, K.H. Halfpapp” (QDPIB); 1 ex., “Australia, Queensland, Mossman River, 25. November 1984, light trap, J.D. Brown” (QDPIB); 2 exs., “Australia, Queensland, Atherton Area, 14. March 1983, light trap, J.D. Brown” (QDPIB); 1 ex., “Australia Queensland 15 km WNW of South Johnstone 4. March 1986, light trap, Fay, Halfpapp” (QDPIB); 1 ex., “Australia, Queensland, 15 km WNW of South Johnstone, 19. Dec. 1985, light trap, Fay, Halfpapp” (QDPIB); 1 ex., “Australia, Queensland, 15 km WNW of South Johnstone, 26. May 1986, light trap, Fay, Halfpapp” (QDPIB); 1 ex., “Australia, Queensland, Tolga, 23. January 1986, light trap, J.D. Brown” (QDPIB), 1 ex., “QLD, Mackay [<named-content xmlns:xlink="http://www.w3.org/1999/xlink" content-type="dwc:verbatimCoordinates" xlink:type="simple"><named-content content-type="geo-json" specific-use="{&#34;type&#34;:&#34;Point&#34;,&#34;coordinates&#34;:[149.183300,-21.150000]}" id="NCID0EHWCI" xlink:type="simple"><named-content content-type="dwc:verbatimCoordinates" xlink:type="simple"><named-content content-type="geo-json" specific-use="{&#34;type&#34;:&#34;Point&#34;,&#34;coordinates&#34;:[149.183300,-21.150000]}" id="NCID0EOWCI" xlink:type="simple">-21.1500, 149.1833</named-content></named-content></named-content></named-content>] 4/4 1963, CHS Watts”, “25-001796” (SAMA); 1 ex., “QLD, Burdekin, Home Hill [<named-content xmlns:xlink="http://www.w3.org/1999/xlink" content-type="dwc:verbatimCoordinates" xlink:type="simple"><named-content content-type="geo-json" specific-use="{&#34;type&#34;:&#34;Point&#34;,&#34;coordinates&#34;:[147.416700,-19.666900]}" id="NCID0EWWCI" xlink:type="simple"><named-content content-type="dwc:verbatimCoordinates" xlink:type="simple"><named-content content-type="geo-json" specific-use="{&#34;type&#34;:&#34;Point&#34;,&#34;coordinates&#34;:[147.416700,-19.666900]}" id="NCID0E4WCI" xlink:type="simple">-19.6669, 147.4167</named-content></named-content></named-content></named-content>] 4/7 1963, CHS Watts”, “25-001798” (SAMA); 1 ex., “QLD, Townsville [<named-content xmlns:xlink="http://www.w3.org/1999/xlink" content-type="dwc:verbatimCoordinates" xlink:type="simple"><named-content content-type="geo-json" specific-use="{&#34;type&#34;:&#34;Point&#34;,&#34;coordinates&#34;:[146.680000,-19.200000]}" id="NCID0EFXCI" xlink:type="simple"><named-content content-type="dwc:verbatimCoordinates" xlink:type="simple"><named-content content-type="geo-json" specific-use="{&#34;type&#34;:&#34;Point&#34;,&#34;coordinates&#34;:[146.680000,-19.200000]}" id="NCID0EMXCI" xlink:type="simple">-19.2, 146.68</named-content></named-content></named-content></named-content>], 6–11/2/ 1998, AJ Watts”, “25-001803” (SAMA); 4 exs., “AUSTRALIA Qld Ellis Beach 30 km N Cairns J. 11 1991 Dr. Larson” (ZSM); 6 exs., “N Queensland, 14.1.2000, Kuranda, Sv. Bílý leg.” (NMPC); 2 exs., “N Queensland, 9.2.2000, Kuranda, Sv. Bílý leg.” (NMPC); 1 ex., “N Queensland, 15.1.2000, Davis Creek, Sv. Bílý leg.” (NMPC).</p></tp:treatment-sec><tp:treatment-sec sec-type="description" id="SECID0ERXCI"><title>Description of male.</title><p><bold><italic>Body shape:</italic></bold> In dorsal view broad, ovoid, broadest part in midlength of elytra. Body outline without discontinuity between pronotum and elytra. Head relatively broad; anterior margin of clypeus not bordered. Pronotum broadest at base, lateral margins moderately curved. Base of elytra as broad as pronotal base; lateral margins of elytra moderately curved (Fig. <xref ref-type="fig" rid="F9">9</xref>).</p><fig id="F9" position="float" orientation="portrait"><object-id xmlns:xlink="http://www.w3.org/1999/xlink" content-type="doi" xlink:type="simple">10.3897/zookeys.889.39090.figure9</object-id><object-id xmlns:xlink="http://www.w3.org/1999/xlink" content-type="arpha" xlink:type="simple">DE90860A-8245-58B6-9215-F41FC5221536</object-id><label>Figure 9.</label><caption><p>Habitus and colouration of <italic><tp:taxon-name><tp:taxon-name-part taxon-name-part-type="genus" reg="Copelatus">Copelatus</tp:taxon-name-part> <tp:taxon-name-part taxon-name-part-type="species" reg="portior">portior</tp:taxon-name-part></tp:taxon-name></italic>, female. Total length 5.4 mm.</p></caption><graphic xmlns:xlink="http://www.w3.org/1999/xlink" xlink:href="zookeys-889-081-g009.jpg" position="float" orientation="portrait" xlink:type="simple" id="oo_356478.jpg"><uri content-type="original_file" xlink:type="simple">https://binary.pensoft.net/fig/356478</uri></graphic></fig><p><bold><italic>Colouration:</italic></bold> Body dark brown to black, anterior angles of pronotum, base of elytra, appendages and parts of abdomen testaceous.</p><p><bold><italic>Dorsal surface sculpture:</italic></bold> Whole surface almost matt (Fig. <xref ref-type="fig" rid="F9">9</xref>). Head uniformly microreticulated, reticulation strongly impressed with small meshes. Densely, and moderately strongly punctate; rows of coarse punctures present around inner margin of eyes and in small depression anterolaterally of eyes. Pronotum with lateral beading very thin and indistinct. Microreticulation and punctation similar to that of head; row of coarse punctures present along anterior margin, basal margin (except for basomedially), and laterally close to sides. Sides of pronotum with several short, sharp strioles. Elytra with microreticulation similar to that of head and pronotum but lacking serial punctures except for lateral row. Each elytron with six well marked striae and one submarginal stria becoming progressively closer towards sides, striae 1 and 4 continue farthest towards apex and stria 6 the least distance.</p><p><bold><italic>Antennae and legs:</italic></bold> Antenna with antennomeres long and slender. Protibia slightly modified, slightly broadened anteriorly. Protarsomeres distinctly and mesotarsomeres 1–3 less broad, with adhesive discs on their ventral side; claws simple.</p><p><bold><italic>Ventral part:</italic></bold> Finely microreticulated, with sparsely distributed, very small punctures. Prosternum obtusely keeled medially. Prosternal process quite strong, convex, narrowly flanged and bluntly pointed. Lateral parts of metaventrite tongue-shaped, very slender. Metacoxal lines very close posteriorly, strongly diverging anteriorly. Metacoxae with well-marked striae and abdominal ventrites 1–4 with larger but weaker longitudinal striae.</p><p><bold><italic>Male genitalia:</italic></bold> Median lobe anchor-like, narrow, medially bifid: left lobe short, hammer-like, right lobe long, thin, pointed and strongly curved downwards apically in lateral view (Fig. <xref ref-type="fig" rid="F18">18A, B, C</xref>). Paramere broadly triangular, with weak, relatively short setae mainly along dorsal margin of subdistal part (Fig. <xref ref-type="fig" rid="F18">18D</xref>).</p></tp:treatment-sec><tp:treatment-sec sec-type="Female" id="SECID0EH1CI"><title>Female.</title><p>Similar to male in habitus. Protibia simple, not angled basally and only slightly broadened distally; pro- and mesotarsomeres not broadened, without adhesive setae.</p></tp:treatment-sec><tp:treatment-sec sec-type="description" id="SECID0EM1CI"><title>Measurements.</title><p>TL = 5.0–5.7 mm; TL-H = 4.7–5.3 mm; MW = 2.7–2.85 mm.</p></tp:treatment-sec><tp:treatment-sec sec-type="variability" id="SECID0ER1CI"><title>Variability.</title><p>All specimens studied are rather uniform and vary only in body length and dorsal colouration. In some specimens, sides of elytron and areas between striae often lighter. A single female from Holmes Jungle Park in Darwin is on dorsal surface almost black, matt and with coarse microreticulation and numerous strioles on elytra and pronotum.</p></tp:treatment-sec><tp:treatment-sec sec-type="Differential diagnosis" id="SECID0EW1CI"><title>Differential diagnosis.</title><p><italic><tp:taxon-name><tp:taxon-name-part taxon-name-part-type="genus" reg="Copelatus">Copelatus</tp:taxon-name-part> <tp:taxon-name-part taxon-name-part-type="species" reg="portior">portior</tp:taxon-name-part></tp:taxon-name></italic> can be separated from the similar <italic><tp:taxon-name><tp:taxon-name-part taxon-name-part-type="genus" reg="Copelatus">C.</tp:taxon-name-part> <tp:taxon-name-part taxon-name-part-type="species" reg="tenebrosus">tenebrosus</tp:taxon-name-part></tp:taxon-name></italic> and <italic><tp:taxon-name><tp:taxon-name-part taxon-name-part-type="genus" reg="Copelatus">C.</tp:taxon-name-part> <tp:taxon-name-part taxon-name-part-type="species" reg="martinbaehri">martinbaehri</tp:taxon-name-part></tp:taxon-name></italic> sp. nov. by its broad and ovoid body shape, colouration of pronotum and elytra, and the six well-developed and strong elytral striae. Furthermore, it is the only Australian species with an anchor-like median lobe.</p></tp:treatment-sec><tp:treatment-sec sec-type="comments" id="SECID0E42CI"><title>Comments on classification.</title><p><italic><tp:taxon-name><tp:taxon-name-part taxon-name-part-type="genus" reg="Copelatus">Copelatus</tp:taxon-name-part> <tp:taxon-name-part taxon-name-part-type="species" reg="portior">portior</tp:taxon-name-part></tp:taxon-name></italic> is closely related to the widespread Oriental species <italic><tp:taxon-name><tp:taxon-name-part taxon-name-part-type="genus" reg="Copelatus">Copelatus</tp:taxon-name-part> <tp:taxon-name-part taxon-name-part-type="species" reg="oblitus">oblitus</tp:taxon-name-part></tp:taxon-name></italic> Sharp, 1882 with which it shares a characteristic shape of male genitalia with anchor-like, medially bifid median lobe. We compared the holotypes of both <italic><tp:taxon-name><tp:taxon-name-part taxon-name-part-type="genus" reg="Copelatus">C.</tp:taxon-name-part> <tp:taxon-name-part taxon-name-part-type="species" reg="portior">portior</tp:taxon-name-part></tp:taxon-name></italic> and <italic><tp:taxon-name><tp:taxon-name-part taxon-name-part-type="genus" reg="Copelatus">C.</tp:taxon-name-part> <tp:taxon-name-part taxon-name-part-type="species" reg="divisus">divisus</tp:taxon-name-part></tp:taxon-name></italic> and have found no differences between these two taxa. Therefore, we consider <italic><tp:taxon-name><tp:taxon-name-part taxon-name-part-type="genus" reg="Copelatus">Copelatus</tp:taxon-name-part> <tp:taxon-name-part taxon-name-part-type="species" reg="divisus">divisus</tp:taxon-name-part></tp:taxon-name></italic> Watts, 1978 a junior subjective synonym of <italic><tp:taxon-name><tp:taxon-name-part taxon-name-part-type="genus" reg="Copelatus">Copelatus</tp:taxon-name-part> <tp:taxon-name-part taxon-name-part-type="species" reg="portior">portior</tp:taxon-name-part></tp:taxon-name></italic> Guignot, 1956.</p></tp:treatment-sec><tp:treatment-sec sec-type="distribution" id="SECID0EF5CI"><title>Distribution.</title><p>The species occurs in the coastal tropical rainforest areas of the Northern Territory and north-eastern Queensland, from northern Peninsula (Lockerbie) to Mackay in the south (Fig. <xref ref-type="fig" rid="F23">24</xref>). Additionally, <italic><tp:taxon-name><tp:taxon-name-part taxon-name-part-type="genus" reg="Copelatus">C.</tp:taxon-name-part> <tp:taxon-name-part taxon-name-part-type="species" reg="portior">portior</tp:taxon-name-part></tp:taxon-name></italic> is known from northern part of Papua New Guinea: Sandaun Province, Seleo Island, and Madang Province, Friedrich-Wilhelmshafen, now Madang, (<xref ref-type="bibr" rid="B11">Guignot 1956</xref>: 53, localities for holo- and allotypes).</p></tp:treatment-sec><tp:treatment-sec sec-type="habitat" id="SECID0E55CI"><title>Habitat.</title><p><italic><tp:taxon-name><tp:taxon-name-part taxon-name-part-type="genus" reg="Copelatus">Copelatus</tp:taxon-name-part> <tp:taxon-name-part taxon-name-part-type="species" reg="portior">portior</tp:taxon-name-part></tp:taxon-name></italic> was mainly collected in puddles and pools in temporary flooded swamp forests (Fig. <xref ref-type="fig" rid="F31">33A, B</xref>), low gradient streams and drainage ditches at the edge of cane fields (<xref ref-type="bibr" rid="B20">Larson 1993</xref>), and in residual pools of shallow, intermittent and smaller creeks. The beetles hide among fallen leave litter and dense emergent grasses. The substrate was generally clay. <xref ref-type="bibr" rid="B20">Larson (1993)</xref> collected most of his specimens in open sites where rainforest had been cleared. <italic><tp:taxon-name><tp:taxon-name-part taxon-name-part-type="genus" reg="Copelatus">Copelatus</tp:taxon-name-part> <tp:taxon-name-part taxon-name-part-type="species" reg="portior">portior</tp:taxon-name-part></tp:taxon-name></italic> is commonly attracted at light. The species is regularly collected but never abundant or in larger numbers.</p></tp:treatment-sec><tp:treatment-sec><!--Section generated to contain objects referenced in tp:taxon-treatment.--><fig id="F18" position="float" orientation="portrait"><object-id xmlns:xlink="http://www.w3.org/1999/xlink" content-type="doi" xlink:type="simple">10.3897/zookeys.889.39090.figure18</object-id><object-id xmlns:xlink="http://www.w3.org/1999/xlink" content-type="arpha" xlink:type="simple">9EB1F122-059E-5163-BDDC-2D08478EEB8A</object-id><label>Figure 18.</label><caption><p><italic><tp:taxon-name><tp:taxon-name-part taxon-name-part-type="genus" reg="Copelatus">Copelatus</tp:taxon-name-part> <tp:taxon-name-part taxon-name-part-type="species" reg="portior">portior</tp:taxon-name-part></tp:taxon-name></italic><bold>A</bold> median lobe in lateral view, right side <bold>B</bold> median lobe in lateral view, left side <bold>C</bold> median lobe in ventral view <bold>D</bold> left paramere in external view. Scale bar: 0.5 mm.</p></caption><graphic xmlns:xlink="http://www.w3.org/1999/xlink" xlink:href="zookeys-889-081-g018.jpg" position="float" orientation="portrait" xlink:type="simple" id="oo_356487.jpg"><uri content-type="original_file" xlink:type="simple">https://binary.pensoft.net/fig/356487</uri></graphic></fig><fig id="F23" position="float" orientation="portrait"><object-id xmlns:xlink="http://www.w3.org/1999/xlink" content-type="doi" xlink:type="simple">10.3897/zookeys.889.39090.figure24</object-id><object-id xmlns:xlink="http://www.w3.org/1999/xlink" content-type="arpha" xlink:type="simple">639BD3FF-1A30-5853-AD50-84465D89F35C</object-id><label>Figure 24.</label><caption><p>Distribution of <italic><tp:taxon-name><tp:taxon-name-part taxon-name-part-type="genus" reg="Copelatus">Copelatus</tp:taxon-name-part> <tp:taxon-name-part taxon-name-part-type="species" reg="portior">portior</tp:taxon-name-part></tp:taxon-name></italic>.</p></caption><graphic xmlns:xlink="http://www.w3.org/1999/xlink" xlink:href="zookeys-889-081-g023.jpg" position="float" orientation="portrait" xlink:type="simple" id="oo_356492.jpg"><uri content-type="original_file" xlink:type="simple">https://binary.pensoft.net/fig/356492</uri></graphic></fig><fig id="F31" position="float" orientation="portrait"><object-id xmlns:xlink="http://www.w3.org/1999/xlink" content-type="doi" xlink:type="simple">10.3897/zookeys.889.39090.figure33</object-id><object-id xmlns:xlink="http://www.w3.org/1999/xlink" content-type="arpha" xlink:type="simple">7CC1EFC4-0347-5C49-AB14-826C5BE40FBA</object-id><label>Figure 33.</label><caption><p>Habitat of <italic><tp:taxon-name><tp:taxon-name-part taxon-name-part-type="genus" reg="Copelatus">Copelatus</tp:taxon-name-part> <tp:taxon-name-part taxon-name-part-type="species" reg="tenebrosus">tenebrosus</tp:taxon-name-part></tp:taxon-name></italic> and <italic><tp:taxon-name><tp:taxon-name-part taxon-name-part-type="genus" reg="Copelatus">C.</tp:taxon-name-part> <tp:taxon-name-part taxon-name-part-type="species" reg="portior">portior</tp:taxon-name-part></tp:taxon-name></italic><bold>A</bold> Queensland, swamp forest at Cape Tribulation Road <bold>B</bold> shallow and ephemeral swampy puddles with rotten leaves, roots and twigs, Queensland, Cape Tribulation Road. Photographs by L. Hendrich.</p></caption><graphic xmlns:xlink="http://www.w3.org/1999/xlink" xlink:href="zookeys-889-081-g031.jpg" position="float" orientation="portrait" xlink:type="simple" id="oo_356500.jpg"><uri content-type="original_file" xlink:type="simple">https://binary.pensoft.net/fig/356500</uri></graphic></fig></tp:treatment-sec><ref-list><ref id="B1"><mixed-citation xmlns:xlink="http://www.w3.org/1999/xlink" xlink:type="simple"><person-group><name name-style="western"><surname>Balfour-Browne</surname><given-names>J</given-names></name></person-group> (<year>1939</year>) <article-title>On <italic><tp:taxon-name><tp:taxon-name-part taxon-name-part-type="genus">Copelatus</tp:taxon-name-part></tp:taxon-name></italic> Er. and <italic><tp:taxon-name><tp:taxon-name-part taxon-name-part-type="genus">Leiopterus</tp:taxon-name-part></tp:taxon-name></italic> Steph. (Col. <tp:taxon-name><tp:taxon-name-part taxon-name-part-type="family">Dytiscidae</tp:taxon-name-part></tp:taxon-name>) with descriptions of new species.</article-title><source>The Transactions of the Royal Entomological Society of London</source><volume>88</volume>: <fpage>57</fpage>–<lpage>88</lpage>. <ext-link xlink:type="simple" ext-link-type="doi" xlink:href="10.1111/j.1365-2311.1939.tb00250.x">https://doi.org/10.1111/j.1365-2311.1939.tb00250.x</ext-link></mixed-citation></ref><ref id="B11"><mixed-citation xmlns:xlink="http://www.w3.org/1999/xlink" xlink:type="simple"><person-group><name name-style="western"><surname>Guignot</surname><given-names>F</given-names></name></person-group> (<year>1956</year>) <article-title>Dytiscides récoltés par le Dr. L. Biró en Nouvelle Guinée et dans l’Île de Java (<tp:taxon-name><tp:taxon-name-part taxon-name-part-type="order">Coleoptera</tp:taxon-name-part></tp:taxon-name>).</article-title><source>Annales Historico- Naturales Musei Nationalis Hungarici (Series Nova)</source><volume>7</volume>: <fpage>51</fpage>–<lpage>60</lpage>.</mixed-citation></ref><ref id="B28"><mixed-citation xmlns:xlink="http://www.w3.org/1999/xlink" xlink:type="simple"><person-group><name name-style="western"><surname>Nilsson</surname><given-names>AN</given-names></name><name name-style="western"><surname>Hájek</surname><given-names>J</given-names></name></person-group> (<year>2019</year>) A World Catalogue of the Family <tp:taxon-name><tp:taxon-name-part taxon-name-part-type="family">Dytiscidae</tp:taxon-name-part></tp:taxon-name>, or the diving beetles (<tp:taxon-name><tp:taxon-name-part taxon-name-part-type="order">Coleoptera</tp:taxon-name-part></tp:taxon-name>, <tp:taxon-name><tp:taxon-name-part taxon-name-part-type="suborder">Adephaga</tp:taxon-name-part></tp:taxon-name>). Version 1.I.2019. Distributed as a PDF file via Internet. <ext-link xlink:type="simple" ext-link-type="uri" xlink:href="http://www.waterbeetles.eu">http://www.waterbeetles.eu</ext-link> [accessed 08 February 2019]</mixed-citation></ref><ref id="B37"><mixed-citation xmlns:xlink="http://www.w3.org/1999/xlink" xlink:type="simple"><person-group><name name-style="western"><surname>Watts</surname><given-names>CHS</given-names></name></person-group> (<year>1985</year>) <article-title>A faunal assessment of Australian <tp:taxon-name><tp:taxon-name-part taxon-name-part-type="clade">Hydradephaga</tp:taxon-name-part></tp:taxon-name>.</article-title><source>Proceedings of the Academy of Natural Sciences of Philadelphia</source><volume>137</volume>: <fpage>22</fpage>–<lpage>28</lpage>.</mixed-citation></ref><ref id="B20"><mixed-citation xmlns:xlink="http://www.w3.org/1999/xlink" xlink:type="simple"><person-group><name name-style="western"><surname>Larson</surname><given-names>DJ</given-names></name></person-group> (<year>1993</year>) <article-title>Ecology of tropical Australian <tp:taxon-name><tp:taxon-name-part taxon-name-part-type="clade">Hydradephaga</tp:taxon-name-part></tp:taxon-name> (<tp:taxon-name><tp:taxon-name-part taxon-name-part-type="class">Insecta</tp:taxon-name-part></tp:taxon-name>: <tp:taxon-name><tp:taxon-name-part taxon-name-part-type="order">Coleoptera</tp:taxon-name-part></tp:taxon-name>). Part 1. Natural history and distribution of northern Queensland species.</article-title><source>Proceedings of the Royal Society of Queensland</source><volume>103</volume>: <fpage>47</fpage>–<lpage>63</lpage>.</mixed-citation></ref><ref id="B38"><mixed-citation xmlns:xlink="http://www.w3.org/1999/xlink" xlink:type="simple"><person-group><name name-style="western"><surname>Watts</surname><given-names>CHS</given-names></name></person-group> (<year>2002</year>) <article-title>Checklist and guides to the identification, to genus, of adults and larval Australian water beetles of the families <tp:taxon-name><tp:taxon-name-part taxon-name-part-type="family">Dytiscidae</tp:taxon-name-part></tp:taxon-name>, <tp:taxon-name><tp:taxon-name-part taxon-name-part-type="family">Noteridae</tp:taxon-name-part></tp:taxon-name>, <tp:taxon-name><tp:taxon-name-part taxon-name-part-type="family">Hygrobiidae</tp:taxon-name-part></tp:taxon-name>, <tp:taxon-name><tp:taxon-name-part taxon-name-part-type="family">Haliplidae</tp:taxon-name-part></tp:taxon-name>, <tp:taxon-name><tp:taxon-name-part taxon-name-part-type="family">Gyrinidae</tp:taxon-name-part></tp:taxon-name>, <tp:taxon-name><tp:taxon-name-part taxon-name-part-type="family">Hydraenidae</tp:taxon-name-part></tp:taxon-name> and the superfamily <tp:taxon-name><tp:taxon-name-part taxon-name-part-type="superfamily">Hydrophiloidea</tp:taxon-name-part></tp:taxon-name> (<tp:taxon-name><tp:taxon-name-part taxon-name-part-type="class">Insecta</tp:taxon-name-part></tp:taxon-name>-<tp:taxon-name><tp:taxon-name-part taxon-name-part-type="order">Coleoptera</tp:taxon-name-part></tp:taxon-name>). Cooperative Research Centre for Freshwater Ecology (Australia).</article-title><source>Identification Ecology Guide</source><volume>43</volume>: <fpage>1</fpage>–<lpage>110</lpage>.</mixed-citation></ref></ref-list></tp:taxon-treatment>
