# Supplementary material for: Taxonomic revision of Australian Copelatus Erichson, 1832 (Coleoptera, Dytiscidae, Copelatinae)
Source: Zookeys. 2019 Nov 14;889:81–152. doi: 10.3897/zookeys.889.39090 (PMC6872603; doi:10.3897/zookeys.889.39090)
Supplement: XML Treatment for Copelatus tenebrosus [file zookeys.889.39090-treatment9.xml]

<!DOCTYPE tp:taxon-treatment
  PUBLIC "-//TaxonX//DTD Taxonomic Treatment Publishing DTD v0 20100105//EN" "tax-treatment-NSO.dtd">
<tp:taxon-treatment xmlns:tp="http://www.plazi.org/taxpub"><tp:treatment-meta><kwd-group><label>Taxon classification</label><kwd><named-content xmlns:xlink="http://www.w3.org/1999/xlink" content-type="kingdom">Animalia</named-content></kwd><kwd><named-content xmlns:xlink="http://www.w3.org/1999/xlink" content-type="order">Coleoptera</named-content></kwd><kwd><named-content xmlns:xlink="http://www.w3.org/1999/xlink" content-type="family">Dytiscidae</named-content></kwd></kwd-group><mixed-citation publication-type="journal"><person-group><name><surname>Hendrich</surname><given-names>Lars</given-names></name><name><surname>Shaverdo</surname><given-names>Helena</given-names></name><name><surname>Hájek</surname><given-names>Jiří</given-names></name><name><surname>Balke</surname><given-names>Michael</given-names></name></person-group><article-title>Taxonomic revision of Australian <italic><tp:taxon-name><tp:taxon-name-part taxon-name-part-type="genus" reg="Copelatus">Copelatus</tp:taxon-name-part></tp:taxon-name></italic> Erichson, 1832 (<tp:taxon-name><tp:taxon-name-part taxon-name-part-type="order">Coleoptera</tp:taxon-name-part></tp:taxon-name>, <tp:taxon-name><tp:taxon-name-part taxon-name-part-type="family">Dytiscidae</tp:taxon-name-part></tp:taxon-name>, <tp:taxon-name><tp:taxon-name-part taxon-name-part-type="subfamily">Copelatinae</tp:taxon-name-part></tp:taxon-name>)</article-title><source>Zookeys</source><day>14</day><month>11</month><year>2019</year><volume>889</volume><fpage>81</fpage><lpage>152</lpage><pub-id pub-id-type="doi">10.3897/zookeys.889.39090</pub-id></mixed-citation></tp:treatment-meta><tp:nomenclature><tp:taxon-name><object-id xmlns:xlink="http://www.w3.org/1999/xlink" content-type="arpha" xlink:type="simple">70D526A4-5F0D-55BD-877C-2D73640C5101</object-id>
              <tp:taxon-name-part taxon-name-part-type="genus" reg="Copelatus">Copelatus</tp:taxon-name-part>
              <tp:taxon-name-part taxon-name-part-type="species" reg="tenebrosus">tenebrosus</tp:taxon-name-part>
            </tp:taxon-name><tp:taxon-authority>Régimbart, 1880</tp:taxon-authority><xref ref-type="fig" rid="F10">Figures 10</xref><xref ref-type="fig" rid="F19">, 19</xref><xref ref-type="fig" rid="F26">, 27</xref><xref ref-type="fig" rid="F31">, 33</xref><xref ref-type="fig" rid="F34">, 36</xref><tp:nomenclature-citation-list><tp:nomenclature-citation><tp:taxon-name>
                  <tp:taxon-name-part taxon-name-part-type="genus" reg="Copelatus">Copelatus</tp:taxon-name-part> <tp:taxon-name-part taxon-name-part-type="species" reg="tenebrosus">tenebrosus</tp:taxon-name-part></tp:taxon-name><comment><xref ref-type="bibr" rid="B31">Régimbart 1880</xref>: 210 (original description); <xref ref-type="bibr" rid="B36">Watts 1978</xref>: 124; <xref ref-type="bibr" rid="B37">Watts 1985</xref>: 26; <xref ref-type="bibr" rid="B20">Larson 1993</xref>: 53; <xref ref-type="bibr" rid="B16">Hendrich and Balke 1995</xref>: 44; <xref ref-type="bibr" rid="B38">Watts 2002</xref>: 33, 42; <xref ref-type="bibr" rid="B17">Hendrich et al. 2004</xref>: 118. <xref ref-type="fn" rid="en1">1</xref></comment></tp:nomenclature-citation></tp:nomenclature-citation-list></tp:nomenclature><tp:treatment-sec sec-type="type locality" id="SECID0EMDDI"><title>Type locality.</title><p>“[Indonesia, Sumatra] Solok, District of Rawas, Soeroelangoen”.</p></tp:treatment-sec><tp:treatment-sec sec-type="type material" id="SECID0ERDDI"><title>Type material.</title><p>Not studied. The type specimens should be deposited in the Naturalis Biodiversity Center, Leiden, The Netherlands (former Rijksmuseum van Natuurlijke Historie), but they were not found during a visit of JH. The designation of the lectotype by <xref ref-type="bibr" rid="B36">Watts (1978</xref>: 124) based on specimens from “Siam, Bangkok” and deposited in NHMUK is invalid and concerns almost surely the type material of <italic><tp:taxon-name><tp:taxon-name-part taxon-name-part-type="genus" reg="Copelatus">Copelatus</tp:taxon-name-part> <tp:taxon-name-part taxon-name-part-type="species" reg="pusillus">pusillus</tp:taxon-name-part></tp:taxon-name></italic> Sharp, 1882 (a junior subjective synonym of <italic><tp:taxon-name><tp:taxon-name-part taxon-name-part-type="genus" reg="Copelatus">C.</tp:taxon-name-part> <tp:taxon-name-part taxon-name-part-type="species" reg="tenebrosus">tenebrosus</tp:taxon-name-part></tp:taxon-name></italic>); <italic><tp:taxon-name><tp:taxon-name-part taxon-name-part-type="genus" reg="Copelatus">Copelatus</tp:taxon-name-part> <tp:taxon-name-part taxon-name-part-type="species" reg="tenebrosus">tenebrosus</tp:taxon-name-part></tp:taxon-name></italic> was described based on specimens from Sumatra.</p></tp:treatment-sec><tp:treatment-sec sec-type="material" id="SECID0E3EDI"><title>Additional material studied (83 specimens).</title><p><bold><italic>Northern Territory:</italic></bold> 2 exs., “AUSTRALIA NT Kakadu NP Alligator R. Gungaree Rainforest Dec. 22/93 S&amp;J Peck” (ZSM); 2 exs., “Australia N.T. Howard Springs, 35 m, 17–18.5.2014 ca. 25 km SE Darwin ca. <named-content xmlns:xlink="http://www.w3.org/1999/xlink" content-type="dwc:verbatimCoordinates" xlink:type="simple"><named-content content-type="geo-json" specific-use="{&#34;type&#34;:&#34;Point&#34;,&#34;coordinates&#34;:[131.043083,-12.506306]}" id="NCID0EKFDI" xlink:type="simple">12°29.82.7"S, 131°01.95.1"E</named-content></named-content> M. Langer leg. (LF) Coll. Hendrich” (ZSM); 1 ex., “Australia NT Burdulba Billabong, 15 km SSW Jabiru, 12 m, <named-content xmlns:xlink="http://www.w3.org/1999/xlink" content-type="dwc:verbatimCoordinates" xlink:type="simple"><named-content content-type="geo-json" specific-use="{&#34;type&#34;:&#34;Point&#34;,&#34;coordinates&#34;:[132.747667,-12.773889]}" id="NCID0ESFDI" xlink:type="simple">12.46.26S 132.44.86E</named-content></named-content>, 2.–3.XI.2007, at light, M. Baehr leg.” (ZSM); 1 ex., “Australia: NT, Georgetown Billabong, 750 m E Jabiru East, 30 m, 29.VIII.2006, <named-content xmlns:xlink="http://www.w3.org/1999/xlink" content-type="dwc:verbatimCoordinates" xlink:type="simple"><named-content content-type="geo-json" specific-use="{&#34;type&#34;:&#34;Point&#34;,&#34;coordinates&#34;:[132.931017,-12.678600]}" id="NCID0E1FDI" xlink:type="simple">12.40.716S 132.55.861E</named-content></named-content>, L. &amp; E. Hendrich leg. (NT 20)”, “DNA Balke 2411” [green printed label] (ZSM); 1 ex., “NT, Tindal near Katherine [<named-content xmlns:xlink="http://www.w3.org/1999/xlink" content-type="dwc:verbatimCoordinates" xlink:type="simple"><named-content content-type="geo-json" specific-use="{&#34;type&#34;:&#34;Point&#34;,&#34;coordinates&#34;:[132.366700,-14.516670]}" id="NCID0ECGDI" xlink:type="simple"><named-content content-type="dwc:verbatimCoordinates" xlink:type="simple"><named-content content-type="geo-json" specific-use="{&#34;type&#34;:&#34;Point&#34;,&#34;coordinates&#34;:[132.366700,-14.516670]}" id="NCID0EJGDI" xlink:type="simple">-14.51667, 132.3667</named-content></named-content></named-content></named-content>], 1.12.1967, Vestjens, W.J.M.” (ANIC); 1 ex., “NT, Darwin, <named-content xmlns:xlink="http://www.w3.org/1999/xlink" content-type="dwc:verbatimCoordinates" xlink:type="simple"><named-content content-type="geo-json" specific-use="{&#34;type&#34;:&#34;Point&#34;,&#34;coordinates&#34;:[131.780000,-12.856667]}" id="NCID0ERGDI" xlink:type="simple">12°51'24"S, 131°46'48"E</named-content></named-content>, 52 m, at light, 9.V.2006, leg. Berger &amp; Dostal (2/06)” (CGW); 1 ex., “NT, Kakadu NP, Muirella, 40 m, at light, 10.V.2006, leg. Berger &amp; Dostal (3/06)” (CGW); 1 ex., “NT, Litchfield NP, Florence Falls, <named-content xmlns:xlink="http://www.w3.org/1999/xlink" content-type="dwc:verbatimCoordinates" xlink:type="simple"><named-content content-type="geo-json" specific-use="{&#34;type&#34;:&#34;Point&#34;,&#34;coordinates&#34;:[132.754444,-12.854167]}" id="NCID0EZGDI" xlink:type="simple">12°51'15"S, 132°45'16"E</named-content></named-content>, 63 m, at light, 12.V.2006, leg. Berger &amp; Dostal (5/06)” (CGW); 1 ex., “Australia, Northern Territory, Muirella Park Kakadu, 18. May 1985, at light, Fay, Halfpapp” (QDPIB); 22 exs., “Australia: NT, Litchfield NP, TJAYNERA FALLS, <named-content xmlns:xlink="http://www.w3.org/1999/xlink" content-type="dwc:verbatimCoordinates" xlink:type="simple"><named-content content-type="geo-json" specific-use="{&#34;type&#34;:&#34;Point&#34;,&#34;coordinates&#34;:[130.733333,-13.250000]}" id="NCID0EBHDI" xlink:type="simple">13°15'S, 130°44'E</named-content></named-content>, 63 m, S. Jákl leg., 20–27.XI.2008” (NMPC); 3 exs., “Australia: NT, Nitmiluk NP, Edit Falls, <named-content xmlns:xlink="http://www.w3.org/1999/xlink" content-type="dwc:verbatimCoordinates" xlink:type="simple"><named-content content-type="geo-json" specific-use="{&#34;type&#34;:&#34;Point&#34;,&#34;coordinates&#34;:[132.100000,-14.166667]}" id="NCID0EJHDI" xlink:type="simple">14°10'S, 132°06'E</named-content></named-content>, 37 m, S. Jákl leg., 3.XII.2008” (NMPC); 1 ex., “AUSTR. NT, Kakadu NP, Jim Jim Billabong, <named-content xmlns:xlink="http://www.w3.org/1999/xlink" content-type="dwc:verbatimCoordinates" xlink:type="simple"><named-content content-type="geo-json" specific-use="{&#34;type&#34;:&#34;Point&#34;,&#34;coordinates&#34;:[132.550000,-12.933333]}" id="NCID0ERHDI" xlink:type="simple">12°56'S, 132°33'E</named-content></named-content>, 5 m, 5.–8.12.[20]08, Sv. Bílý leg.” (NMPC); 2 exs., “AUSTRALIA NT, Kakadu NP, Ubirr, <named-content xmlns:xlink="http://www.w3.org/1999/xlink" content-type="dwc:verbatimCoordinates" xlink:type="simple"><named-content content-type="geo-json" specific-use="{&#34;type&#34;:&#34;Point&#34;,&#34;coordinates&#34;:[132.950000,-12.416667]}" id="NCID0EZHDI" xlink:type="simple">12°25'S, 132°57'E</named-content></named-content>, 190 m, 9.–10.12.2008, Sv. Bílý leg.” (NMPC); 2 exs., “AUSTR. NT, Douglas Hot Springs, 12.12.[20]08, <named-content xmlns:xlink="http://www.w3.org/1999/xlink" content-type="dwc:verbatimCoordinates" xlink:type="simple"><named-content content-type="geo-json" specific-use="{&#34;type&#34;:&#34;Point&#34;,&#34;coordinates&#34;:[131.433333,-13.750000]}" id="NCID0EBIDI" xlink:type="simple">13°45'S, 131°26'E</named-content></named-content>, 35 m, Sv. Bílý leg.” (NMPC); 1 ex., “AUSTR. NT, Litchfield NP, 40 km E of Daly, 14.12.[20]08, Sv. Bílý leg.” (NMPC); 3 exs., “AUSTRALIA: NT, 70 km SW of MATARANKA, <named-content xmlns:xlink="http://www.w3.org/1999/xlink" content-type="dwc:verbatimCoordinates" xlink:type="simple"><named-content content-type="geo-json" specific-use="{&#34;type&#34;:&#34;Point&#34;,&#34;coordinates&#34;:[132.833333,-15.316667]}" id="NCID0EJIDI" xlink:type="simple">15°19'S, 132°50'E</named-content></named-content>, 190 m, S. Jákl leg., 22.–23.XII.2008” (NMPC); 1 ex., “AUSTRALIA: NT, 25 km S of KATHERINE, nr Cutta Cutta caves, <named-content xmlns:xlink="http://www.w3.org/1999/xlink" content-type="dwc:verbatimCoordinates" xlink:type="simple"><named-content content-type="geo-json" specific-use="{&#34;type&#34;:&#34;Point&#34;,&#34;coordinates&#34;:[132.416667,-14.516667]}" id="NCID0ERIDI" xlink:type="simple">14°31'S, 132°25'E</named-content></named-content>, 168 m, S. Jákl leg., 23.–31.XII.2008” (NMPC). <bold><italic>Queensland</italic></bold>: 8 exs., “Australia: N QLD, Cape Tribulation Road S of ferry station, forest swamp, 12 m, 15.IX.2006, <named-content xmlns:xlink="http://www.w3.org/1999/xlink" content-type="dwc:verbatimCoordinates" xlink:type="simple"><named-content content-type="geo-json" specific-use="{&#34;type&#34;:&#34;Point&#34;,&#34;coordinates&#34;:[145.318700,-16.291150]}" id="NCID0E3IDI" xlink:type="simple">16.17.469S, 145.19.122E</named-content></named-content>, L. &amp; E. Hendrich leg. (QLD 35)”, two specimens with “DNA Balke 1875”, “DNA Balke 1876” [green printed label] (CLH, ZSM); 1 ex., “Australia: C QLD, 10 km S Mizani, Lake Kinchant, seapage, 48 m, 24.IX.2006, <named-content xmlns:xlink="http://www.w3.org/1999/xlink" content-type="dwc:verbatimCoordinates" xlink:type="simple"><named-content content-type="geo-json" specific-use="{&#34;type&#34;:&#34;Point&#34;,&#34;coordinates&#34;:[148.892033,-21.193000]}" id="NCID0EEJDI" xlink:type="simple">21.11.580S, 148.53.522E</named-content></named-content>, L. &amp; E. Hendrich leg. (QLD 46)”, “DNA Balke 1756” [green printed label] (ZSM); 1 ex., “QLD Ingham [<named-content xmlns:xlink="http://www.w3.org/1999/xlink" content-type="dwc:verbatimCoordinates" xlink:type="simple"><named-content content-type="geo-json" specific-use="{&#34;type&#34;:&#34;Point&#34;,&#34;coordinates&#34;:[146.166667,-18.650000]}" id="NCID0EMJDI" xlink:type="simple"><named-content content-type="dwc:verbatimCoordinates" xlink:type="simple"><named-content content-type="geo-json" specific-use="{&#34;type&#34;:&#34;Point&#34;,&#34;coordinates&#34;:[146.166667,-18.650000]}" id="NCID0ETJDI" xlink:type="simple">-18.65, 146.1666667</named-content></named-content></named-content></named-content>], 23.2.1960, Harley, K.L.” (ANIC); 1 ex., “QLD Ingham [<named-content xmlns:xlink="http://www.w3.org/1999/xlink" content-type="dwc:verbatimCoordinates" xlink:type="simple"><named-content content-type="geo-json" specific-use="{&#34;type&#34;:&#34;Point&#34;,&#34;coordinates&#34;:[146.166667,-18.650000]}" id="NCID0E2JDI" xlink:type="simple"><named-content content-type="dwc:verbatimCoordinates" xlink:type="simple"><named-content content-type="geo-json" specific-use="{&#34;type&#34;:&#34;Point&#34;,&#34;coordinates&#34;:[146.166667,-18.650000]}" id="NCID0ECKDI" xlink:type="simple">-18.65, 146.1666667</named-content></named-content></named-content></named-content>], 27.1.1968, Brooks, J.G.” (ANIC); 1 ex., “QLD, 2 miles W of Mission Beach [<named-content xmlns:xlink="http://www.w3.org/1999/xlink" content-type="dwc:verbatimCoordinates" xlink:type="simple"><named-content content-type="geo-json" specific-use="{&#34;type&#34;:&#34;Point&#34;,&#34;coordinates&#34;:[146.100000,-17.866670]}" id="NCID0EKKDI" xlink:type="simple"><named-content content-type="dwc:verbatimCoordinates" xlink:type="simple"><named-content content-type="geo-json" specific-use="{&#34;type&#34;:&#34;Point&#34;,&#34;coordinates&#34;:[146.100000,-17.866670]}" id="NCID0ERKDI" xlink:type="simple">-17.86667, 146.1</named-content></named-content></named-content></named-content>], 18.4.1969, Common, I.F.B. &amp; Upton, M.S.” (ANIC); 1 ex., “Australia Queensland 65 km East of Hughenden [<named-content xmlns:xlink="http://www.w3.org/1999/xlink" content-type="dwc:verbatimCoordinates" xlink:type="simple"><named-content content-type="geo-json" specific-use="{&#34;type&#34;:&#34;Point&#34;,&#34;coordinates&#34;:[144.796900,-20.828700]}" id="NCID0EZKDI" xlink:type="simple"><named-content content-type="dwc:verbatimCoordinates" xlink:type="simple"><named-content content-type="geo-json" specific-use="{&#34;type&#34;:&#34;Point&#34;,&#34;coordinates&#34;:[144.796900,-20.828700]}" id="NCID0EALDI" xlink:type="simple">-20.8287, 144.7969</named-content></named-content></named-content></named-content>], 3 Feb 1981, M.S. Moulds” (AMS); 11 exs., “QL, 10 km S Tully, S Innisfail, 30 m, 25.I.1993, leg. G. Wewalka” (CGW); 2 exs., “Australia, Queensland, The Boulders Babinda, 5. February 1975, at light in rainforest B.K. Cantrell” (QDPIB); 1 ex., “Australia, Queensland, Saibai Island, 09.23S 142.40E, 6. February 1986, at light, Houston, Hamacek” (QDPIB); 1 ex., “Australia, Queensland, Wallaman Falls Area W Ingham, 7. February 1975, at light in rainforest, B.K. Cantrell” (QDPIB); 6 exs., “Australia, Queensland, 15 km WNW of South Johnstone April-May 1988, light trap, Fay, Halfpapp” (QDPIB); 1 ex., “Australia, Queensland (<named-content xmlns:xlink="http://www.w3.org/1999/xlink" content-type="dwc:verbatimCoordinates" xlink:type="simple"><named-content content-type="geo-json" specific-use="{&#34;type&#34;:&#34;Point&#34;,&#34;coordinates&#34;:[144.431667,-22.486944]}" id="NCID0EILDI" xlink:type="simple">22°29'13"S, 144°25'54"E</named-content></named-content>) [Barcadine] Taylor, Frank H. (Collector)” (AMS); 2 exs., “Australia Qld 15 km N Cairns Jan 11, 1991 D.J. Larson” (ZSM).</p></tp:treatment-sec><tp:treatment-sec sec-type="description" id="SECID0ENLDI"><title>Description of male.</title><p><bold><italic>Body shape:</italic></bold> In dorsal view, elongate oval, broadest in basal third of elytra, moderately convex. Body outline with little discontinuity between pronotum and elytra. Head relatively broad; anterior margin of clypeus truncate. Pronotum broadest just before posterior angles, lateral margins moderately curved. Base of elytra slightly broader than pronotal base; lateral margins of elytra moderately curved (Fig. <xref ref-type="fig" rid="F10">10</xref>).</p><fig id="F10" position="float" orientation="portrait"><object-id xmlns:xlink="http://www.w3.org/1999/xlink" content-type="doi" xlink:type="simple">10.3897/zookeys.889.39090.figure10</object-id><object-id xmlns:xlink="http://www.w3.org/1999/xlink" content-type="arpha" xlink:type="simple">9C0A5890-C6B1-5E93-94AD-32434849DE92</object-id><label>Figure 10.</label><caption><p>Habitus and colouration of <italic><tp:taxon-name><tp:taxon-name-part taxon-name-part-type="genus" reg="Copelatus">Copelatus</tp:taxon-name-part> <tp:taxon-name-part taxon-name-part-type="species" reg="tenebrosus">tenebrosus</tp:taxon-name-part></tp:taxon-name></italic>, male. Total length 4.4 mm.</p></caption><graphic xmlns:xlink="http://www.w3.org/1999/xlink" xlink:href="zookeys-889-081-g010.jpg" position="float" orientation="portrait" xlink:type="simple" id="oo_356479.jpg"><uri content-type="original_file" xlink:type="simple">https://binary.pensoft.net/fig/356479</uri></graphic></fig><p><bold><italic>Colouration</italic>.</bold> Body dark red-brown to black, clypeus anteriorly, anterior angles of pronotum, sides of elytron towards apex, parts of ventral side and appendages yellowish to dark ferruginous (Fig. <xref ref-type="fig" rid="F10">10</xref>).</p><p><bold><italic>Dorsal surface sculpture:</italic></bold> Whole surface shiny (Fig. <xref ref-type="fig" rid="F10">10</xref>). Head uniformly microreticulated, reticulation composed of moderately deeply impressed meshes. Punctation composed of coarse setigerous punctures, and very small punctures spread sparsely on surface; rows of coarse punctures present around inner margin of eyes and in small depression anterolaterally of eyes. Pronotum with lateral beading very thin and indistinct. Microreticulation and punctation similar to that of head; row of coarse setigerous punctures present along anterior margin, basal margin (except basomedially), and laterally close to sides. Posterior angles of pronotum with quite dense shallow short striae. Elytra with microreticulation similar to that of head and pronotum, but less impressed. On each elytron six well impressed discal and one submarginal longitudinal striae, progressively closer towards sides; stria 1 (sutural stria) shortened at basal third, striae 2–4 almost complete, striae 5 and 6 a little shorter basally. Submarginal stria expanding from behind midlength of elytron to end of stria 5. Serial punctures on elytra, in striae 2–4 and 6, rather weak.</p><p><bold><italic>Antennae and legs:</italic></bold> Antenna with antennomeres long and slender. Protibia strongly modified, distinctly broadened anteriorly (2/3<sup>rd</sup>) and strongly narrowed basally (1/3<sup>rd</sup>). Pro- and mesotarsomeres 1–3 moderately broadened, with adhesive discs on their ventral side; claws simple.</p><p><bold><italic>Ventral part:</italic></bold> Strongly microreticulated, with intermixed, sparsely distributed, very small punctures. Prosternal process narrow, distinctly bordered laterally, bluntly pointed at tip. Lateral parts of metaventrite (“metasternal wings”) tongue-shaped, slender. Metacoxal lines very close posteriorly, moderately diverging anteriorly. Metacoxae and abdominal ventrites 1–3 with several longitudinal striae of different lengths.</p><p><bold><italic>Male genitalia:</italic></bold> Median lobe apically more or less evenly narrow in ventral view, and very strongly curved downwards in lateral view (Fig. <xref ref-type="fig" rid="F19">19A, B, C</xref>). Shape of paramere broad triangular, with weak, short setae along dorsal margin of subdistal part (Fig. <xref ref-type="fig" rid="F19">19D</xref>).</p></tp:treatment-sec><tp:treatment-sec sec-type="Female" id="SECID0ELODI"><title>Female.</title><p>Similar to male in habitus. Protibia simple, not angled basally and only slightly broadened distally; pro- and mesotarsomeres not broadened, without adhesive setae.</p></tp:treatment-sec><tp:treatment-sec sec-type="description" id="SECID0EQODI"><title>Measurements.</title><p>TL = 4.2–4.5 mm; TL-H = 3.8–4.1 mm; MW = 1.9–2.0 mm.</p></tp:treatment-sec><tp:treatment-sec sec-type="variability" id="SECID0EVODI"><title>Variability.</title><p>All Australian specimens studied are rather uniform and vary only in body length.</p></tp:treatment-sec><tp:treatment-sec sec-type="Differential diagnosis" id="SECID0E1ODI"><title>Differential diagnosis.</title><p>The species is similar to <italic><tp:taxon-name><tp:taxon-name-part taxon-name-part-type="genus" reg="Copelatus">C.</tp:taxon-name-part> <tp:taxon-name-part taxon-name-part-type="species" reg="marginatus">marginatus</tp:taxon-name-part></tp:taxon-name></italic> but can be easily separated by the smaller size (smallest species of the genus in Australia), fully developed inner striae of elytra, and the shape of the median lobe.</p></tp:treatment-sec><tp:treatment-sec sec-type="distribution" id="SECID0ELPDI"><title>Distribution.</title><p>This is the most widespread species in the Indomalayan and Australasian realms. It occurs from Nepal, India, and Sri Lanka over Myanmar, Laos, Vietnam, Thailand, Philippines, Indonesia (<xref ref-type="bibr" rid="B16">Hendrich and Balke 1995</xref>), Malaysia, and New Guinea (<xref ref-type="bibr" rid="B17">Hendrich et al. 2004</xref>) to coastal northern and eastern Australia, south to Townsville (Fig. <xref ref-type="fig" rid="F26">27</xref>).</p></tp:treatment-sec><tp:treatment-sec sec-type="habitat" id="SECID0E4PDI"><title>Habitat.</title><p>The wide distribution of this species owes to the ability of adaptation to manmade habitats like rice or paddy fields and shallow irrigation ditches (<xref ref-type="bibr" rid="B17">Hendrich et al. 2004</xref>). In Australia, <italic><tp:taxon-name><tp:taxon-name-part taxon-name-part-type="genus" reg="Copelatus">C.</tp:taxon-name-part> <tp:taxon-name-part taxon-name-part-type="species" reg="tenebrosus">tenebrosus</tp:taxon-name-part></tp:taxon-name></italic> inhabits open, treeless and seasonally flooded meadows, billabongs, ponds, paddy fields (<xref ref-type="bibr" rid="B20">Larson 1993</xref>), puddles, swamps and roadside ditches with dense vegetation, often with mats of floating grasses (Figs <xref ref-type="fig" rid="F31">33A, B</xref>, <xref ref-type="fig" rid="F34">36A, B</xref>). The species is not that common in Australia as it is in many other countries of Southeast Asia (<xref ref-type="bibr" rid="B16">Hendrich and Balke 1995</xref>; <xref ref-type="bibr" rid="B17">Hendrich et al. 2004</xref>), and its population density in one spot is always very low.</p></tp:treatment-sec><tp:treatment-sec><!--Section generated to contain objects referenced in tp:taxon-treatment.--><fig id="F19" position="float" orientation="portrait"><object-id xmlns:xlink="http://www.w3.org/1999/xlink" content-type="doi" xlink:type="simple">10.3897/zookeys.889.39090.figure19</object-id><object-id xmlns:xlink="http://www.w3.org/1999/xlink" content-type="arpha" xlink:type="simple">5D1897E0-E87E-58F4-8614-68D0BBBBA9C5</object-id><label>Figure 19.</label><caption><p><italic><tp:taxon-name><tp:taxon-name-part taxon-name-part-type="genus" reg="Copelatus">Copelatus</tp:taxon-name-part> <tp:taxon-name-part taxon-name-part-type="species" reg="tenebrosus">tenebrosus</tp:taxon-name-part></tp:taxon-name></italic><bold>A</bold> median lobe in lateral view, right side <bold>B</bold> median lobe in lateral view, left side <bold>C</bold> median lobe in ventral view <bold>D</bold> left paramere in external view. Scale bar: 0.5 mm.</p></caption><graphic xmlns:xlink="http://www.w3.org/1999/xlink" xlink:href="zookeys-889-081-g019.jpg" position="float" orientation="portrait" xlink:type="simple" id="oo_356488.jpg"><uri content-type="original_file" xlink:type="simple">https://binary.pensoft.net/fig/356488</uri></graphic></fig><fig id="F26" position="float" orientation="portrait"><object-id xmlns:xlink="http://www.w3.org/1999/xlink" content-type="doi" xlink:type="simple">10.3897/zookeys.889.39090.figures27-28</object-id><object-id xmlns:xlink="http://www.w3.org/1999/xlink" content-type="arpha" xlink:type="simple">22FB4989-34D0-5D5A-BD10-8365C92A3241</object-id><label>Figures 27, 28.</label><caption><p>Distribution of <bold>27</bold><italic><tp:taxon-name><tp:taxon-name-part taxon-name-part-type="genus" reg="Copelatus">Copelatus</tp:taxon-name-part> <tp:taxon-name-part taxon-name-part-type="species" reg="tenebrosus">tenebrosus</tp:taxon-name-part></tp:taxon-name></italic><bold>28</bold><italic><tp:taxon-name><tp:taxon-name-part taxon-name-part-type="genus" reg="Copelatus">C.</tp:taxon-name-part> <tp:taxon-name-part taxon-name-part-type="species" reg="martinbaehri">martinbaehri</tp:taxon-name-part></tp:taxon-name></italic> sp. nov.</p></caption><graphic xmlns:xlink="http://www.w3.org/1999/xlink" xlink:href="zookeys-889-081-g026.jpg" position="float" orientation="portrait" xlink:type="simple" id="oo_356495.jpg"><uri content-type="original_file" xlink:type="simple">https://binary.pensoft.net/fig/356495</uri></graphic></fig><fig id="F31" position="float" orientation="portrait"><object-id xmlns:xlink="http://www.w3.org/1999/xlink" content-type="doi" xlink:type="simple">10.3897/zookeys.889.39090.figure33</object-id><object-id xmlns:xlink="http://www.w3.org/1999/xlink" content-type="arpha" xlink:type="simple">7CC1EFC4-0347-5C49-AB14-826C5BE40FBA</object-id><label>Figure 33.</label><caption><p>Habitat of <italic><tp:taxon-name><tp:taxon-name-part taxon-name-part-type="genus" reg="Copelatus">Copelatus</tp:taxon-name-part> <tp:taxon-name-part taxon-name-part-type="species" reg="tenebrosus">tenebrosus</tp:taxon-name-part></tp:taxon-name></italic> and <italic><tp:taxon-name><tp:taxon-name-part taxon-name-part-type="genus" reg="Copelatus">C.</tp:taxon-name-part> <tp:taxon-name-part taxon-name-part-type="species" reg="portior">portior</tp:taxon-name-part></tp:taxon-name></italic><bold>A</bold> Queensland, swamp forest at Cape Tribulation Road <bold>B</bold> shallow and ephemeral swampy puddles with rotten leaves, roots and twigs, Queensland, Cape Tribulation Road. Photographs by L. Hendrich.</p></caption><graphic xmlns:xlink="http://www.w3.org/1999/xlink" xlink:href="zookeys-889-081-g031.jpg" position="float" orientation="portrait" xlink:type="simple" id="oo_356500.jpg"><uri content-type="original_file" xlink:type="simple">https://binary.pensoft.net/fig/356500</uri></graphic></fig><fig id="F34" position="float" orientation="portrait"><object-id xmlns:xlink="http://www.w3.org/1999/xlink" content-type="doi" xlink:type="simple">10.3897/zookeys.889.39090.figure36</object-id><object-id xmlns:xlink="http://www.w3.org/1999/xlink" content-type="arpha" xlink:type="simple">A5E6E418-9173-55ED-8F00-A5FBAE460B4C</object-id><label>Figure 36.</label><caption><p>Habitat of <italic><tp:taxon-name><tp:taxon-name-part taxon-name-part-type="genus" reg="Copelatus">Copelatus</tp:taxon-name-part> <tp:taxon-name-part taxon-name-part-type="species" reg="tenebrosus">tenebrosus</tp:taxon-name-part></tp:taxon-name></italic><bold>A</bold> Northern Territory, Georgetown Billabong, 750 m east of Jabiru East, 30 m, beetles were in very shallow water among the sedges <bold>B</bold> Queensland, 10 km south of Mizani, Lake Kinchant, beetles were in shallow water among mats of floating grasses, 48 m. Photographs by L. Hendrich.</p></caption><graphic xmlns:xlink="http://www.w3.org/1999/xlink" xlink:href="zookeys-889-081-g034.jpg" position="float" orientation="portrait" xlink:type="simple" id="oo_356503.jpg"><uri content-type="original_file" xlink:type="simple">https://binary.pensoft.net/fig/356503</uri></graphic></fig><fn-group><fn id="en1"><p>For full synonymy, see Sheth et al. 2018: 257 and Nilsson and Hájek 2019: 59.</p></fn></fn-group></tp:treatment-sec><ref-list><ref id="B31"><mixed-citation xmlns:xlink="http://www.w3.org/1999/xlink" xlink:type="simple"><person-group><name name-style="western"><surname>Régimbart</surname><given-names>M</given-names></name></person-group> (<year>1880</year>) <article-title>The new <tp:taxon-name><tp:taxon-name-part taxon-name-part-type="family">Dytiscidae</tp:taxon-name-part></tp:taxon-name> and <tp:taxon-name><tp:taxon-name-part taxon-name-part-type="family">Gyrinidae</tp:taxon-name-part></tp:taxon-name> collected during the recent scientific Sumatra-expedition.</article-title><source>Notes from the Leyden Museum</source><volume>2</volume>: <fpage>209</fpage>–<lpage>216</lpage>.</mixed-citation></ref><ref id="B36"><mixed-citation xmlns:xlink="http://www.w3.org/1999/xlink" xlink:type="simple"><person-group><name name-style="western"><surname>Watts</surname><given-names>CHS</given-names></name></person-group> (<year>1978</year>) <article-title>A revision of the Australian <tp:taxon-name><tp:taxon-name-part taxon-name-part-type="family">Dytiscidae</tp:taxon-name-part></tp:taxon-name> (<tp:taxon-name><tp:taxon-name-part taxon-name-part-type="order">Coleoptera</tp:taxon-name-part></tp:taxon-name>).</article-title><source>Australian Journal of Zoology Supplement Series</source><volume>57</volume>: <fpage>1</fpage>–<lpage>166</lpage>. <ext-link xlink:type="simple" ext-link-type="doi" xlink:href="10.1071/AJZS057">https://doi.org/10.1071/AJZS057</ext-link></mixed-citation></ref><ref id="B37"><mixed-citation xmlns:xlink="http://www.w3.org/1999/xlink" xlink:type="simple"><person-group><name name-style="western"><surname>Watts</surname><given-names>CHS</given-names></name></person-group> (<year>1985</year>) <article-title>A faunal assessment of Australian <tp:taxon-name><tp:taxon-name-part taxon-name-part-type="clade">Hydradephaga</tp:taxon-name-part></tp:taxon-name>.</article-title><source>Proceedings of the Academy of Natural Sciences of Philadelphia</source><volume>137</volume>: <fpage>22</fpage>–<lpage>28</lpage>.</mixed-citation></ref><ref id="B20"><mixed-citation xmlns:xlink="http://www.w3.org/1999/xlink" xlink:type="simple"><person-group><name name-style="western"><surname>Larson</surname><given-names>DJ</given-names></name></person-group> (<year>1993</year>) <article-title>Ecology of tropical Australian <tp:taxon-name><tp:taxon-name-part taxon-name-part-type="clade">Hydradephaga</tp:taxon-name-part></tp:taxon-name> (<tp:taxon-name><tp:taxon-name-part taxon-name-part-type="class">Insecta</tp:taxon-name-part></tp:taxon-name>: <tp:taxon-name><tp:taxon-name-part taxon-name-part-type="order">Coleoptera</tp:taxon-name-part></tp:taxon-name>). Part 1. Natural history and distribution of northern Queensland species.</article-title><source>Proceedings of the Royal Society of Queensland</source><volume>103</volume>: <fpage>47</fpage>–<lpage>63</lpage>.</mixed-citation></ref><ref id="B16"><mixed-citation xmlns:xlink="http://www.w3.org/1999/xlink" xlink:type="simple"><person-group><name name-style="western"><surname>Hendrich</surname><given-names>L</given-names></name><name name-style="western"><surname>Balke</surname><given-names>M</given-names></name></person-group> (<year>1995</year>) <article-title>Die Schwimmkäfer der Sunda-Insel Bali: Faunistik, Taxonomie, Ökologie, Besiedlungsgeschichte und Beschreibung von vier neuen Arten (<tp:taxon-name><tp:taxon-name-part taxon-name-part-type="class">Insecta</tp:taxon-name-part></tp:taxon-name>: <tp:taxon-name><tp:taxon-name-part taxon-name-part-type="order">Coleoptera</tp:taxon-name-part></tp:taxon-name>: <tp:taxon-name><tp:taxon-name-part taxon-name-part-type="family">Dytiscidae</tp:taxon-name-part></tp:taxon-name>).</article-title><source>Faunistische Abhandlungen, Staatliches Museum für Tierkunde Dresden</source><volume>20</volume>(<issue>5</issue>): <fpage>29</fpage>–<lpage>56</lpage>.</mixed-citation></ref><ref id="B38"><mixed-citation xmlns:xlink="http://www.w3.org/1999/xlink" xlink:type="simple"><person-group><name name-style="western"><surname>Watts</surname><given-names>CHS</given-names></name></person-group> (<year>2002</year>) <article-title>Checklist and guides to the identification, to genus, of adults and larval Australian water beetles of the families <tp:taxon-name><tp:taxon-name-part taxon-name-part-type="family">Dytiscidae</tp:taxon-name-part></tp:taxon-name>, <tp:taxon-name><tp:taxon-name-part taxon-name-part-type="family">Noteridae</tp:taxon-name-part></tp:taxon-name>, <tp:taxon-name><tp:taxon-name-part taxon-name-part-type="family">Hygrobiidae</tp:taxon-name-part></tp:taxon-name>, <tp:taxon-name><tp:taxon-name-part taxon-name-part-type="family">Haliplidae</tp:taxon-name-part></tp:taxon-name>, <tp:taxon-name><tp:taxon-name-part taxon-name-part-type="family">Gyrinidae</tp:taxon-name-part></tp:taxon-name>, <tp:taxon-name><tp:taxon-name-part taxon-name-part-type="family">Hydraenidae</tp:taxon-name-part></tp:taxon-name> and the superfamily <tp:taxon-name><tp:taxon-name-part taxon-name-part-type="superfamily">Hydrophiloidea</tp:taxon-name-part></tp:taxon-name> (<tp:taxon-name><tp:taxon-name-part taxon-name-part-type="class">Insecta</tp:taxon-name-part></tp:taxon-name>-<tp:taxon-name><tp:taxon-name-part taxon-name-part-type="order">Coleoptera</tp:taxon-name-part></tp:taxon-name>). Cooperative Research Centre for Freshwater Ecology (Australia).</article-title><source>Identification Ecology Guide</source><volume>43</volume>: <fpage>1</fpage>–<lpage>110</lpage>.</mixed-citation></ref><ref id="B17"><mixed-citation xmlns:xlink="http://www.w3.org/1999/xlink" xlink:type="simple"><person-group><name name-style="western"><surname>Hendrich</surname><given-names>L</given-names></name><name name-style="western"><surname>Balke</surname><given-names>M</given-names></name><name name-style="western"><surname>Yang</surname><given-names>CM</given-names></name></person-group> (<year>2004</year>) <article-title>Aquatic <tp:taxon-name><tp:taxon-name-part taxon-name-part-type="order">Coleoptera</tp:taxon-name-part></tp:taxon-name> of Singapore – Species richness, ecology and conservation.</article-title><source>The Raffles Bulletin of Zoology</source><volume>52</volume>(<issue>1</issue>): <fpage>97</fpage>–<lpage>141</lpage>.</mixed-citation></ref></ref-list></tp:taxon-treatment>
